# Supplementary material for: Early Changes in Near-Infrared Spectroscopy Are Associated With Cardiac Arrest in Children With Congenital Heart Disease
Source: Front Pediatr. 2022 Jun 27;10:894125. doi: 10.3389/fped.2022.894125 (PMC9271890; doi:10.3389/fped.2022.894125)
Supplement: Supplementary file 3 [file Table_3.xlsx]

## Sheet: Final dataset for analysis 0408
Study ID	rSO2c_Hour 1	rSO2c_Hour 2	rSO2c_Hour 3	rSO2c_Hour 4	rSO2c_Hour 5	rSO2c_Hour 6	rSO2c_Hour 7	rSO2c_Hour 8	rSO2c_Hour 9	rSO2c_Hour 10	rSO2c_Hour 11	rSO2c_Hour 12	rSO2c_Hour 13	rSO2c_Hour 14	rSO2c_Hour 15	rSO2s_Hour 1	rSO2s_Hour 2	rSO2s_Hour 3	rSO2s_Hour 4	rSO2s_Hour 5	rSO2s_Hour 6	rSO2s_Hour 7	rSO2s_Hour 8	rSO2s_Hour 9	rSO2s_Hour 10	rSO2s_Hour 11	rSO2s_Hour 12	rSO2s_Hour 13	rSO2s_Hour 14	rSO2s_Hour 15	HR_Hour 1	HR_Hour 2	HR_Hour 3	HR_Hour 4	HR_Hour 5	HR_Hour 6	HR_Hour 7	HR_Hour 8	HR_Hour 9	HR_Hour 10	HR_Hour 11	HR_Hour 12	HR_Hour 13	HR_Hour 14	HR_Hour 15	SpO2_Hour 1	SpO2_Hour 2	SpO2_Hour 3	SpO2_Hour 4
1001	23.7859	21.8815	25.6903	27.5947	25.6903	25.6903	25.6903	23.7859	27.5947	14.2639	4.74195	3.78975	10.4552	18.0727	18.0727	19.7936	15.1861	10.5787	30.8515	29.0085	27.1655	17.9506	27.1655	27.1655	16.1076	16.1076	14.2647	12.4217	16.1076	16.1076	-18.4987	-18.4987	-16.4441	-11.6499	-16.9007	-14.3894	-4.80104	-7.19814	-10.2801	-15.7592	-6.51325	-6.30779	-10.6226	-8.22546	-8.22546	-2.86023	-0.461714	-0.461714	-2.86023
1002	-17.7552	-4.04773	3.20916	-12.1109	17.7229	3.20916	-41.9448	-4.85406	-36.7038	29.0114	12.885	6.43445	-11.3046	33.8494	-24.7433	-21.3902	-8.28851	15.8461	-13.1154	14.467	4.81313	-22.0797	3.43401	-31.044	22.7417	10.3296	8.95049	-2.77203	22.7417	-25.0678	-3.34748	4.90335	2.15307	-0.597203	-8.84803	-3.34748	0.581487	-0.990099	-4.26424	-3.34748	-8.06223	-4.91906	-4.91906	0.581487	-3.34748	-3.43838	-9.63659	10.9154	-8.3317
1003	-60.5367	-60.5367	-59.2213	-60.5367	-60.5367	-60.5367	-60.5367	-60.5367	-60.5367	-60.5367	-60.5367	-60.5367	-60.5367	-60.5367	-60.5367	-44.6926	-46.8198	-47.8834	-42.5654	-36.1838	-44.6926	-36.1838	-29.8022	-42.5654	-34.0566	-34.0566	-38.311	-34.0566	-36.1838	-35.9711	14.5069	6.44303	-2.42722	-6.45916	-5.65277	-8.87832	-8.07193	-8.87832	-7.26554	-4.04	-4.04	-0.81445	-0.81445	0.798323	10.139	-31.0659	-29.7652	-42.7717	-29.7652
1004	-11.789	1.99394	1.99394	-14.5456	-14.5456	-3.51925	-6.27584	15.7769	-14.5456	1.99394	-9.03244	-17.3022	-20.0588	-33.8418	-9.03244	21.6764	27.4705	27.4705	23.6078	23.6078	21.6764	8.15683	15.8823	19.7451	19.7451	17.8137	25.5392	25.5392	27.4705	25.5392	-3.58581	-3.93897	-2.52631	0.299013	0.299013	1.47623	-1.11365	-4.6453	-2.52631	-4.6453	-2.52631	-2.17315	1.00534	-0.407318	-0.407318	0.350623	-45.593	0.350623	-3.27651
1005	2.93621	-2.12622	-2.12622	-7.18866	-7.18866	-8.87614	-8.87614	-2.12622	-2.12622	-0.438745	-0.438745	-2.12622	-2.12622	-5.50118	-5.50118	-16.6793	-3.04499	-3.04499	-19.7091	-19.7091	-24.2539	-24.2539	-9.10468	-9.10468	-7.58976	-7.58976	-16.6793	-16.6793	-19.7091	-19.7091	12.6141	-1.62449	-0.330076	-0.977283	-0.977283	-1.94809	0.964339	6.142	-3.56611	0.964339	0.964339	-4.86053	-4.86053	-5.50773	-5.50773	-1.76423	0.240577	-3.26784	-1.76423
1006
1007
1008	-1.7199	-1.0374	-4.4499	-3.0849	-7.17991	-4.4499	-3.0849	-1.7199	-4.4499	-7.17991	-4.4499	-4.4499	-5.81491	-6.49741	-6.49741	12.4844	13.8731	9.70699	7.62394	12.4844	12.4844	11.0957	8.31829	6.92959	8.31829	5.5409	6.92959	6.92959	9.01264	9.01264	-2.36348	-2.36348	-2.36348	-2.36348	-2.36348	-2.36348	-2.36348	-2.36348	-2.36348	-2.36348	-2.36348	-2.36348	-2.36348	-2.36348	-2.36348	0.492413	0.492413	0.492413	0.492413
1009	-23.7595	-35.0081	-21.8848	-28.7589	-8.7614	-8.7614	-8.7614	-6.26172	-12.5109	-11.7967	-15.0106	-16.2605	-11.2611	-11.2611	-11.2611	-7.42939	-7.42939	-7.42939	-7.42939	-7.42939	-7.42939	-7.42939	-7.42939	-7.42939	-7.42939	-7.42939	-7.42939	-7.42939	-7.42939	-7.42939	-12.8265	-9.74976	-8.38233	-8.04048	-1.20334	11.0351	0.505948	-7.0149	-7.0149	-17.527	-20.4613	-14.4598	-1.54519	-4.62191	1.87338	-6.676	-9.0091	-9.50905	-4.0096
1010	-5.51438	-12.0306	5.88906	-42.9828	-3.88531	-0.627189	-0.627189	-0.627189	-0.627189	1.00187	-3.07078	-7.14344	-0.627189	9.14719	27.0669	16.7134	15.1572	9.71055	-40.8652	-15.9664	-0.404606	-5.07314	-5.07314	-1.96078	-6.62932	-16.7445	-15.9664	-11.2979	-8.1855	-5.07314	-8.45352	-5.54728	3.89799	-5.184	-3.3676	-0.461365	2.44487	-1.18792	-9.42226	-4.82072	-1.5512	-6.27384	-5.8379	-7.0004	-8.45352	2.03041	1.52025	1.0101	0.499949
1011	24.4168	33.3037	14.1968	14.1968	2.19951	2.19951	15.5299	15.5299	15.5299	-4.46567	6.64297	6.64297	6.64297	6.64297	19.9733	-5.67817	-0.0188644	-0.773439	-0.773439	-7.56461	-7.56461	-26.429	-26.429	-26.429	-25.4858	-9.45105	-9.45105	-9.45105	-9.45105	9.41332	2.002	2.002	3.26998	3.26998	4.25619	4.81974	4.06834	-6.4512	-6.4512	-11.5231	-2.69422	-2.69422	4.39708	4.39708	7.63747	15.806	14.49	-13.1455	-13.1455
1012	-12.0363	-16.8169	-26.2416	-20.8327	-34.884	-38.5347	-0.0163908	-0.0163908	-0.0163908	-0.0163908	-0.0163908	-1.65547				85.5682	74.6524	65.4602	117.55	62.2285	-0.0344709	-0.0344709	-0.0344709	-0.0344709	-0.0344709	-0.0344709	-0.0344709				-9.9118	-10.202	-11.481	-9.05365	-9.8651	-4.79793	5.92018	5.92018	5.92018	5.92018	3.65046	-15.516	9.07257
1013
1014	-10.1082	-10.1082	-4.60466	-13.7773	-8.27371	-8.27371	-8.27371	-2.77013	0.898918	-6.43919	-4.60466	2.73344	6.40249	-6.43919	0.898918																-17.6754	-17.6754	-17.0488	-16.5476	-14.2922	-12.0367	-13.5403	-11.7861	-12.0367	-10.533	-11.7861	-11.2849	-12.0367	-12.7885	-12.4126	-0.009999	-0.009999	-0.009999	-0.009999
1015	39.1316	47.5442	54.339	33.9546	4.83401	4.83401	14.5409	20.365	20.365	-12.6383	-2.93147	-4.87284	-2.93147	6.77538	-0.990099	-17.6879	25.7545	38.33	41.2643	23.2394	23.2394	25.7545	0.603622	0.603622	-11.9718	-1.91147	-1.91147	-1.91147	3.11871	0.603622	6.16958	-11.1992	-10.0983	-1.97312	5.68032	5.68032	-0.924703	-6.79583	-6.79583	-4.59416	-6.06194	-7.52972	-7.52972	-8.9975	-9.7314	2.35676	4.15582	4.15582	3.11426
1016																															11.7587	8.87665	-2.97169	-2.97169	-2.97169	1.83169
1017	-3.71797	-8.16175	-21.4931	-5.19923	-11.1243	11.0947	6.65087	-2.23671	-2.23671	5.1696	5.1696	11.0947	10.6009	3.68834	3.68834	3.90002	6.15871	2.39422	9.17031	11.429	9.9232	14.4406	9.9232	9.9232	10.9271	6.15871	6.91161	18.958	11.429	11.429	12.3257	1.29375	-1.71497	5.80684	-1.71497	3.29957	8.31411	-6.22806	-6.22806	-1.71497	9.81847	8.31411	3.29957	1.29375	1.29375	-3.0097	-3.0097	-6.0094	-3.0097
1018																															-0.00877116	-0.00877116	-0.00877116	-0.00877116	-0.00877116	-4.39435
1019	40.7484	30.4497	10.7106	16.7182	6.4195	6.4195	-3.87916	16.7182	13.2853	21.8675	-2.16272	1.27017	1.27017	1.27017	-0.446275	16.0889	20.4491	7.09614	3.0085	17.724	22.6292	17.724	16.0889	34.0746	25.8993	29.1694	29.1694	22.6292	17.724	32.4395	5.19959	9.64135	16.5962	14.5507	-9.99591	-14.6714	-11.1648	11.6285	-12.3337	21.564	-15.8403	4.42033	-17.0092	-21.6848	-17.0092	1.59848	-2.29613	-14.9113	-0.0948253
1021																															-8.25688	-9.24691	-9.24691	-5.61679	-5.61679	-5.61679	-4.29675	-4.95677	-4.95677	-1.65666	0.543418	0.543418	0.543418	1.64346	1.64346	-5.6507	0.502513	0.502513	-1.54856
1022																															9.0174	5.40755	7.21248	26.1642	4.68558	4.68558	4.68558	4.68558	0.71475	1.7977	1.7977	1.7977	1.7977	-0.0072197	1.07573	-9.10124	4.53358	3.96546	-6.82877
1023	-2.71585	-6.76936	-6.76936	-4.06702	-5.41819	-4.06702	-4.7426	-6.76936	-8.12052	-6.76936	2.68883	-2.04026	-2.04026	-6.76936	-6.76936	-7.44973	-10.8775	-13.1627	-8.59232	-1.73675	-10.8775	-7.44973	-22.3035	-13.1627	-15.4479	-13.1627	0.548446	0.548446	2.83364	2.83364	9.04778	6.36941	4.83892	7.51728	10.1956	10.9609	5.85925	4.07367	13.6393	6.36941	6.75203	1.77793	4.07367	2.54317	1.77793	2.24775	2.24775	2.24775	2.24775
1024	45.3723	30.8351	42.1418	40.5266	42.1418	34.0656	45.3723	42.1418	43.7571	42.1418	38.9113	43.7571	32.4503	32.4503	30.8351	4.65281	-5.24678	1.82435	-8.07524	7.48126	3.23858	10.3097	7.48126	8.89549	10.3097	4.65281	11.7239	3.23858	1.82435	0.410126	-2.59956	-1.93471	-3.59684	0.392261	0.170645	-4.26168	0.392261	-0.272588	2.38681	7.26237	7.7056	-14.6777	7.04076	7.04076	1.05711	-0.509949	-1.0099	-1.0099	-2.0098
1025	11.0083	11.0083	11.0083	6.73877	11.0083	11.0083	8.87355	20.259	20.259	20.259	6.73877	11.0083	11.0083	12.0757	4.604	32.2154	32.2154	32.2154	3.19252	6.41728	6.41728	19.3163	25.7659	25.7659	25.7659	6.41728	3.19252	3.19252	35.4402	25.7659	-11.3893	-6.51167	-0.00812942	4.05658	5.68246	-2.04048	-3.2599	-6.51167	-4.88578	-0.821071	3.08105	-0.821071	-0.821071	-2.17597	3.24364	-0.387738	-1.0304	2.82556	-4.88636
1026	3.16157	-27.0187	20.721	14.1362	22.9159	26.2083	26.2083	25.1108	25.1108	31.6956	19.6235	-30.5854	7.55142	-1.22829	11.9413	-4.41801	-19.8932	-5.32832	-14.4314	-12.6108	11.0572	-17.1623	1.95412	1.95412	5.59534	-9.87984	-17.6174	5.59534	-8.96954	-8.96954	-4.10841	-5.00459	-3.04152	-0.993104	-3.04152	-3.38293	-3.04152	-1.67591	-1.67591	-1.22071	-3.72433	-7.13836	-2.35872	-0.310297	-2.35872	-11.2329	-10.5613	31.3037	31.3037
1027	-52.7745	-21.7828	-15.8796	-12.928	-21.7828	-21.7828	-4.0732	4.78158	4.78158	4.78158	3.30579	3.30579	-11.4522	-2.5974	0.354191	-32.0857	-26.0489	-18.5029	-13.9752	-20.0121	-20.0121	-9.44763	4.13522	4.13522	1.11681	-3.41081	-2.6562	-9.44763	5.64443	-3.41081	17.212	23.3341	12.5235	26.0602	19.2919	5.33218	6.88325	1.52499	-0.167093	2.93506	-4.3973	4.90916	18.0228	26.0602	23.7336	-1.10215	-7.71251	-11.3737	-13.6462
1028	-8.87141	-8.87141	-8.87141	-8.87141	-8.87141	-8.87141	-8.87141	-8.87141	-17.6338	-17.6338	-17.6338	-17.6338	-10.0397	-8.87141	-19.9704																-1.86556	-2.87035	-8.89909	-8.89909	-9.56895	-11.0426	-9.56895	-10.9087	-10.9087	-9.56895	-9.56895	-9.56895	-9.56895	-8.89909	-8.89909	3.13917	-0.0407997	0.979192	0.439196
1029	-6.86181	-6.86181	0.741304	0.741304	-1.15948	-1.15948	0.741304	0.741304	19.7491	19.7491	4.54286	4.54286	4.54286	4.54286	-3.06025	-19.8626	-19.8626	14.482	14.482	33.5623	33.5623	24.0221	24.0221	6.84984	6.84984	-6.50639	-6.50639	-6.50639	-6.50639	-16.0466	-20.0047	-20.0047	-18.2271	-18.2271	-15.2643	-15.2643	-18.8196	-18.8196	-7.26475	-7.26475	-21.7824	-21.7824	-2.22802	-2.22802	-17.6345	5.43204	5.43204	3.14004	3.14004
1030																															0.391527	0.893485	0.391527	0.24811	-0.612388	-0.612388	-0.612388	-0.612388	-0.612388	-0.612388	0.391527	0.391527	0.391527	0.391527	0.391527	-1.55058	3.37189	3.37189	6.18473
1031	-1.97033	-4.15401	-2.29493	-13.656	-13.656	-13.656	-6.83935	-6.83935	-6.83935	-6.83935	-6.83935	-6.83935	22.6994	4.5217	4.5217	51.669	51.7584	29.7212	-17.4501	-17.4501	-17.4501	0.89429	0.89429	0.89429	19.2387	19.2387	19.2387	32.997	19.2387	19.2387	-1.66794	-1.92228	2.52866	8.28869	8.28869	8.28869	7.13669	7.13669	7.13669	0.224641	0.224641	0.224641	-2.65538	-4.38339	-4.38339	9.0183	9.10007	-2.87747	0.742979
1032																															47.9564	34.8389	48.9018	34.0117	0.0951317	22.4304	37.8721	37.3206	6.71299	6.71299	19.1215	41.4568	48.9018	-1.00784	2.16321	-1.58127	-9.80902	-6.0094	-4.0096
1033	84.7424	8.67203	8.67203	8.67203	8.67203	8.67203	8.67203	13.0189	13.0189	13.0189	6.49859	6.49859	6.49859	23.8861	23.8861	43.5529	43.5529	43.5529	43.5529	43.5529	43.5529	17.9185	35.8626	35.8626	35.8626	12.7916	12.7916	12.7916	35.8626	35.8626	0.274494	-13.7303	-13.7303	-13.7303	-13.7303	-13.7303	0.274494	-9.80897	-9.80897	-9.80897	-4.76724	-4.76724	-4.76724	-7.5682	-7.5682	-1.66832	4.96078	4.96078	4.96078
1035	-16.2776	-14.6675	-19.4977	-25.9379	-29.1579	-24.3278	-24.3278	-32.378	-41.2333	-26.7429	-45.2584	11.0932	11.0932	11.0932	11.0932	-10.8602	-4.91755	-10.8602	-16.8029	-16.8029	-7.88887	-6.40321	-16.8029	-20.517	-25.7168	-19.7742	-14.5744	-14.5744	-14.5744	-14.5744	20.1473	16.9175	18.2094	17.5635	18.2094	14.3337	11.7499	11.5346	11.2654	6.0978	9.29527	-16.0261	-16.0261	-16.0261	-16.0261	-14.9245	-14.4058	-13.887	-15.962
1036																															-6.10329	-18.7432	-18.7432	-10.6176	-10.6176	-16.0347	-21.4518	-10.6176	-2.49187	-23.2575	-19.6461	-19.6461	-17.3889	-11.9718	-7.90899	24.2028	9.33679	12.2141	12.9334
1038	-2.50948	6.96877	2.90666	2.90666	8.3228	13.7389	-16.0498	-5.21755	11.0309	9.67684	0.198592	-40.4225	2.90666	16.0859	-53.9628	13.1235	3.69651	1.12552	21.6934	13.1235	2.83951	-0.588471	-2.30246	9.69548	13.9805	7.98149	-0.588471	18.2654	-9.80118	-28.0123	-10.6167	-13.1889	-13.1889	-5.47232	-6.75841	-6.11536	-7.07993	-7.40145	1.27966	-2.90014	-4.40057	-1.61404	-7.40145	-14.073	-4.18623	-1.04453	8.57614	3.07861	-7.45831
1039																															-20.7279	-20.7279	-27.0336	-27.0336	-27.484	-20.7279	-20.7279	-24.7816	-8.11639	-8.11639	-8.11639	-5.86434	-5.7142	3.59427	-0.459418	-0.777414	-9.98363	-18.1669	-14.0753
1041	-1.05813	-1.05813	-1.05813	29.1741	29.1741	15.4322	15.4322	15.4322	1.69026	1.69026	37.4193	37.4193	-6.5549	-20.2968	-20.2968	8.14464	-9.87946	-9.87946	44.1929	44.1929	12.6507	12.6507	12.6507	-5.37344	-5.37344	17.1567	17.1567	17.1567	12.6507	12.6507	-1.81862	5.73379	5.73379	-2.72491	-2.72491	-2.72491	0.296055	0.296055	2.71283	2.10863	0.296055	0.296055	3.61912	1.80654	2.10863	-7.61874	-7.61874	-7.61874	-7.61874
1042																															14.7457	16.5671	16.5671	17.2956	7.09602	7.09602	7.09602	1.99621	1.26767	1.26767	0.539123	-0.917966	-0.917966	-0.917966	-2.37505	4.57436	-8.2681	-8.2681	-11.9374
1043																															3.9352	3.9352	3.9352	3.9352	3.9352	3.9352	3.9352	3.9352	2.50161	1.06802	-3.94954	1.06802	-8.2503	-6.81672	-8.9671	-7.81785	-7.81785	-7.81785	-7.81785
1044	1.2724	-35.0818	-35.0818	68.7873	68.7873	102.545	102.545	102.545	102.545	112.932	112.932	102.545	102.545	94.7546	94.7546	-35.0991	-15.8042	-15.8042	-10.542	-10.542	15.7692	15.7692	14.0151	14.0151	21.0314	21.0314	15.7692	15.7692	15.7692	15.7692	10.7907	30.0539	-6.40475	15.3616	17.5382	-6.40475	0.125156	22.4357	4.47842	5.56674	5.56674	2.30179	-9.12554	10.4642	10.4642	-6.57871	-13.6309	-15.6118	-14.0271
1045	16.1364	14.5007	16.1364	12.865	-8.39944	-8.39944	-10.0352	-5.128	-2.67441	-5.128	-5.128	-25.3019	-1.85655	-1.85655	-23.121	-0.454069	-5.69333	-5.69333	-9.18617	-9.18617	-10.9326	-5.69333	-2.20049	-4.82012	3.03877	4.78519	-28.3968	-5.69333	-5.69333	-5.69333	-0.863174	-2.57243	-2.14512	-7.7002	-5.13631	-8.55482	-9.40945	-2.99974	12.9533	3.40996	-5.13631	23.3513	-2.57243	11.7426	0.846082	-0.0128189	-1.29471	-0.0128189	1.26907
1046	11.6525	11.6525	11.6525	11.6525	11.6525	11.6525	11.6525	11.6525	11.6525	11.6525	11.6525	11.6525	11.6525	11.6525	11.6525	20.1923	20.1923	20.1923	20.1923	20.1923	20.1923	20.1923	20.1923	20.1923	20.1923	20.1923	20.1923	20.1923	20.1923	20.1923	1.0033	2.01333	1.0033	1.0033	1.0033	1.0033	-0.343411	-0.343411	-0.343411	-0.343411	-0.343411	-0.343411	-0.343411	-0.343411	-0.343411	-1.50985	-0.009999	-2.0098	-2.0098
1047	-3.66089	-1.52002	-1.52002	4.90259	-3.66089	-3.66089	4.90259	-16.5061	-16.5061	-16.5061	2.76172	-12.2244	-12.2244	-5.80176	-5.80176	-8.00208	4.14859	4.14859	-11.4737	-1.05884	-1.05884	-1.05884	-4.53046	-4.53046	-4.53046	-5.39837	-16.6811	-16.6811	-8.00208	-8.00208	19.9557	24.1932	28.1048	19.3037	15.3921	15.3921	15.3921	15.3921	15.3921	15.3921	23.5413	23.5413	23.5413	11.4805	11.4805	3.20179	1.50996	0.241086	7.2199
1048																															-5.00679	-0.00714235	-12.1491	-12.1491	-12.1491	-12.1491	-12.1491	-12.1491	-5.00679	-5.00679	7.84944	7.84944	7.84944	7.84944	-4.29255	-3.51445	0.258732	1.33678	1.33678
1049	9.13572	9.13572	-1.42581	-1.42581	-11.9873	-11.9873	2.97483	2.97483	2.97483	-3.18606	-3.18606	-1.42581	2.0947	5.61521	3.85496	-27.6182	-25.3563	-27.6182	-27.6182	-29.8801	-29.8801	-34.404	-34.404	-34.404	-25.3563	-25.3563	-20.8324	-14.0466	-2.73694	-14.0466	-5.16271	-5.16271	-25.3156	-25.3156	-0.42084	-0.42084	-4.56997	-4.56997	-3.38451	-11.09	-11.09	-11.09	-12.8682	-10.4973	-3.97724	8.18813	8.18813	9.32696	9.32696
1050	-6.29183	-12.9853	-9.63855	-9.63855	-9.63855	-6.29183	-6.29183	8.76841	8.76841	-11.3119	-11.3119	-7.96519	-7.96519	0.401606	0.401606	-16.332	-16.332	-33.0656	-6.29183	-6.29183	-19.6787	-19.6787	-4.61847	-4.61847	30.5221	30.5221	25.502	25.502	22.1553	22.1553	-3.61288	-3.28503	-12.7926	-7.54705	-5.57996	12.3424	12.3424	-2.30149	-2.30149	2.28837	2.28837	-6.23566	-6.23566	-1.64579	-1.64579	-4.40611	-4.40611	-5.50489	-5.50489
1051	-34.6254	-32.0105	-33.3436	-15.3976	-15.3976	-15.3976	-15.3976	-15.3976	-15.3976	-15.3976	-15.3976	-15.3976	-15.3976	-15.3976	-15.3976	-23.9968	-35.4141	-17.5787	-16.2275	-16.2275	-16.2275	-16.2275	-16.2275	-16.2275	-16.2275	-16.2275	-16.2275	-16.2275	-16.2275	-16.2275	2.65229	8.10896	15.6734	2.12042	2.12042	2.12042	2.12042	2.12042	2.12042	2.12042	2.12042	2.12042	2.12042	-2.1346	-2.1346	12.1761	10.9665	14.7793	9.4545
1052	9.25582	7.19439	19.563	9.25582	13.3787	17.5015	19.563	15.4401	17.5015	3.07153	9.25582	3.07153	3.07153	3.07153	7.19439	-10.3572	-24.1484	-11.7363	-21.3902	-15.8737	-28.2858	-17.2528	-7.59895	4.81313	-28.2858	-21.3902	-7.59895	-7.59895	-7.59895	-3.46159	33.4566	27.025	29.9728	29.4368	28.6329	27.025	32.6527	31.8487	22.4692	22.2012	16.0376	18.9854	20.9953	20.5933	19.7894	-21.4366	-12.2539	-10.8934	-12.2539
1053	18.9886	18.9886	18.9886	-4.97438	-4.97438	-4.97438	-4.97438	0.809784	15.6834	15.6834	15.6834	14.0307	14.0307	2.4624	2.4624	3.09278	11.9801	11.9801	17.3125	17.3125	17.3125	17.3125	13.7576	-9.34945	-9.34945	6.64771	19.0899	19.0899	8.42517	8.42517	-16.5499	-16.5499	-16.5499	-9.37836	-9.37836	-9.37836	-9.37836	-15.2459	5.61659	-11.0082	-17.2018	-17.2018	-17.2018	-12.6381	-12.6381	-6.07009	-6.07009	-6.07009	-1.5251
1054	-29.2637	-26.8832	-11.5797	-11.5797	-11.5797	-8.17888	-20.0816	-14.9804	-14.9804	-18.3812	-3.07771	0.323074	-6.47849	-6.47849	-3.07771	-47.6197	-18.1558	-18.1558	-18.1558	-18.1558	-20.8839	-16.7917	-20.8839	-20.8839	-16.7917	-16.7917	-18.1558	-18.1558	-18.1558	-15.4276	9.71391	3.21188	2.26498	2.26498	2.26498	9.84016	7.56761	4.53754	9.84016	10.5977	6.05257	3.78002	3.78002	2.26498	1.50746	-0.62569	0.601153	-3.07938	-3.07938
1055	0.765706	0.765706	0.765706	-6.06587	2.4736	-12.8974	-18.0211	-28.2685	11.0131	11.0131	11.0131	-6.06587	-2.65008	-6.06587	-0.0882412	20.5788	20.5788	20.5788	-7.55627	8.5209	-15.5949	-21.6238	-43.7299	-19.6141	-19.6141	-1.52733	-39.7106	-21.6238	-16.5997	2.15702	-0.221122	-0.221122	-0.221122	3.61653	-2.77955	-0.221122	2.33731	4.25614	0.783977	-1.50034	-2.13995	2.97692	6.49476	4.98712	-5.65779	-1.68463	-1.68463	-1.68463	4.86973
1056	-1.56565	3.08479	6.96016	3.08479	-2.34072	-0.0155015	-6.99116	-6.99116	-6.99116	-6.99116	2.30972	0.759572	-11.6416	-11.6416	-16.292	-0.0142837	1.41408	-4.29939	-45.0079	-1.44265	-2.15683	1.41408	2.84245	2.84245	2.84245	-4.29939	-4.29939	-12.8696	-4.29939	-10.0129	-2.93935	6.69787	12.2049	4.63275	5.32113	-2.25098	-2.25098	17.0235	17.0235	4.63275	1.87926	4.63275	0.502513	1.87926	10.8281	-0.009999	-0.009999	-0.009999	-0.009999
1057	-33.3453	-48.6579	-36.9483	-38.7498	-35.1468	-26.1394	-26.1394	-31.5439	-29.7424	-29.7424	-38.1493	-42.3527	-2.72023	-2.72023	-2.72023	-55.5632	-70.9451	-59.5511	-55.5632	-43.0297	-38.4721	-38.4721	-38.4721	-16.2536	14.5103	-11.696	-19.6719	-21.381	-21.381	-21.381	9.40004	11.0259	22.3298	25.0087	13.9874	2.43189	8.70323	4.52233	1.03826	1.03826	11.7228	12.1873	-16.3821	-16.3821	-16.3821	-8.2257	-43.5758	-21.8219	-17.0632
1058	-15.4813	-15.4813	-15.4813	-15.4813	-15.4813	-15.4813	5.13296	11.3173	-9.29705	3.07153	3.07153	3.07153	-7.23562	-7.23562	9.25582	-3.17828	-3.17828	-15.8072	-11.5976	3.13618	11.5555	-5.2831	-22.1217	-24.2265	1.03136	-7.38792	-17.912	-11.5976	-1.07346	-15.8072	4.42973	4.42973	12.6203	4.42973	-0.348099	2.38209	3.74718	1.017	2.38209	8.52502	13.9854	22.8585	22.176	13.9854	9.89011	1.78422	-3.00563	-3.00563	-1.80817
1059
1060																															6.12207	8.39048	9.54112	6.16591	-3.34607	-7.02812	-1.04478	-1.04478	-6.10761	-2.42555	-7.94864	-2.42555	-3.34607	-0.584526	-4.26658	-21.8469	-20.009	-16.4375	-23.5517
1061	-38.311	-0.0212721	-2.14848	-4.27569	-12.7845	-10.6573	-2.14848	-21.2933	-4.27569	-10.6573	-27.675	-34.0566	-14.9117	-10.6573	-14.9117	-48.7056	-15.0437	-15.0437	-16.6466	-19.8525	-24.6614	-23.0584	-43.8968	-11.8378	-14.2422	-21.4555	-19.8525	-15.0437	-16.6466	-8.63188	2.98018	-21.9847	-24.0651	-13.6631	-25.1053	-25.1053	-26.1455	-5.34145	-25.1053	-24.0651	-28.5727	-24.0651	-27.1857	-15.7435	-15.7435	-4.11305	3.45698	4.71865	0.933636
1062	-20.6885	-2.12622	-12.2511	-10.5636	-24.0634	-17.3135	-12.2511	-22.376	-10.5636	-15.6261	-19.001	-15.6261	-8.87614	-12.2511	-5.50118	-16.0632	-19.3548	-32.5214	-17.709	-25.9381	-37.4589	-48.9796	-16.0632	0.394997	-19.3548	10.2699	-22.6465	-11.1257	-24.2923	13.5616	12.533	6.1025	26.68	11.8899	7.38859	18.9634	9.96077	1.60118	12.533	4.81641	7.38859	6.1025	6.74555	9.96077	11.8899	-1.16079	2.28709	-2.31008	3.43639
1063	-2.59436	-8.21392	-17.5798	-10.0871	3.02519	-10.0871	8.02036	5.83497	0.215416	-8.21392	23.6302	18.0107	21.757	21.757	12.3911	-27.2859	-32.7395	-40.0109	-32.7395	-20.0145	-10.9253	-4.86578	-28.1949	-32.285	-43.283	-25.4681	-34.5574	-10.9253	-7.28958	-9.10744	5.15107	8.47864	5.81658	-1.50406	3.15453	-4.16611	17.3521	14.801	15.9599	8.81139	-2.83509	5.81658	-8.8247	-4.16611	-1.50406	-14.2959	-11.9152	-10.7249	-11.9152
1065	-16.9968	9.41332	3.75401	-7.56461	-8.50783	5.64045	-37.7476	-54.7255	-56.612	-52.8391	-32.0883	-47.1798	-37.7476	-71.7035	-45.2933	14.5173	0.422833	-6.62438	-6.62438	-35.6942	-52.4313	0.422833	-15.4334	-26.0042	-18.957	-17.1952	-15.4334	-8.38619	2.18464	-3.10078	10.8796	-1.41071	-5.4184	-4.61686	13.017	5.0016	0.993908	9.81084	6.60468	5.0016	-4.61686	7.40622	-7.82302	2.59699	-3.01379	-10.5851	-4.27782	0.174378	1.28743
1066	-55.4036	-35.4414	40.7264	40.7264	8.30555	12.9776	27.843	-3.07715	1.71109	9.40984	21.8968	10.0045	36.7623	15.9506	-4.86101	-34.4653	-23.7202	11.7069	11.7069	-5.20873	-8.40036	-1.69794	-13.9857	-12.8686	-10.1877	-10.6345	-10.6345	0.536193	0.536193	-7.95353	-9.08702	-18.2344	-21.7999	-21.7999	-22.0746	-20.5179	-16.8857	-11.9928	-28.0073	-31.5428	-31.4147	-30.7737	-30.7737	-30.1327	-27.5687	-36.1813	-43.6493	-7.33801	-7.33801
1067	-24.8399	-3.49819	3.92503	7.63663	11.3482	5.78083	2.06922	3.92503	3.92503	9.49244	2.06922	5.78083	9.49244	5.78083	11.3482	-68.9638	-60.4994	-66.8477	-61.9101	-57.6779	-55.5618	-59.0887	-54.8565	-59.0887	-54.8565	-49.2135	-49.2135	-52.035	-42.1598	-44.9813	11.8488	10.8676	8.57834	7.92426	8.57834	6.28904	6.61608	10.2136	10.5406	10.5406	12.5029	10.5406	8.57834	9.23243	9.23243	-16.0193	-15.4944	-11.8203	-8.67101
1068	2.81432	2.81432	4.55694	8.04217	2.81432	15.0126	15.0126	6.29956	6.29956	-8.51268	-4.15614	4.55694				-5.16767	-5.16767	1.70423	-2.41891	-1.04453	-1.04453	3.07861	-3.79329	-5.16767	5.82738	-1.04453					5.07961	5.07961	-0.639005	22.9503	4.36479	-2.78349	-2.78349	-0.639005	-9.93176	-12.4337	-13.5059	-12.0762	-5.10668	3.13937	14.015	-0.850568	-0.850568	0.150942	0.150942
1069	-13.0586	-13.0586	-13.0586	-9.58094	-9.58094	-9.58094	-9.58094	-9.58094	-9.58094	-18.2751	-18.2751	-18.2751	-9.58094	-9.58094	-9.58094	9.59431	9.59431	9.59431	-12.5168	-12.5168	-12.5168	-23.0917	-23.0917	-23.0917	13.4397	13.4397	13.4397	-15.4009	-15.4009	-15.4009	-11.8343	-11.8343	-11.8343	-0.00716794	-0.00716794	-0.00716794	3.9352	3.9352	3.9352	-6.81672	-6.81672	-6.81672	1.78482	1.78482	1.78482	-3.13509	-3.13509	-3.13509	1.55192
1070																															41.4084	-0.0142837	-0.0142837	-0.0142837	-0.0142837	-0.0142837	-0.0142837	-0.0142837	-0.0142837	5.69919						-0.0101	-0.0101	-0.0101	-0.0101
1071	-30.0927	-30.0927	-7.33214	-7.33214	-7.33214	-13.8351	-13.8351	-13.8351	-13.8351	-13.8351	-13.8351	-13.8351	-28.4669	-28.4669	-28.4669	-23.9073	-23.9073	-20.3681	-20.3681	-20.3681	11.4847	11.4847	11.4847	11.4847	11.4847	11.4847	11.4847	30.9503	30.9503	30.9503	9.01436	9.01436	6.00707	6.00707	6.00707	-3.01481	-3.01481	-3.01481	-3.01481	-3.01481	-3.01481	-3.01481	-3.01481	-3.01481	-3.01481	4.22979	4.22979	1.80584	1.80584
1072	23.378	3.16954	8.48756	2.10593	15.9328	38.2685	16.9964	-2.14848	-13.8481	13.8056	5.65128	23.378	-2.14848	-2.14848	14.8692	1.924	-34.2664	9.3098	13.7413	-24.6649	-55.6852	-6.93896	31.4672	12.2641	-51.9923	-39.4365	-45.3451	-1.03032	-1.03032	-35.005	-1.59511	17.0542	-0.00793588	-0.801524	11.4991	7.92794	-8.34061	1.57924	9.51512	29.3548	23.2706	20.6253	10.3087	10.3087	10.7055	1.31969	-1.2133	1.31969	1.31969
1073																															41.8377	41.8377	41.5231	38.5541	-0.0088098	-0.0088098	-0.0088098	-0.0088098	-0.0088098	-0.0088098	-0.0088098	-0.0088098	-0.0088098	-0.0088098	-0.0088098	3.11426	3.11426	3.11426	3.96644
1074	-12.3221	-9.62433	-10.9732	-12.3221	-12.3221	-8.27544	-8.27544	-8.27544	-9.62433	-10.2988	-6.92655	-9.62433	-7.601	-9.62433	-12.3221	-3.55704	-4.69167	-4.69167	-4.69167	-3.55704	-4.69167	-5.82629	-3.55704	-4.69167	-3.55704	-2.42242	-2.42242	-2.42242	-3.55704	-3.55704	-9.31653	-9.31653	-9.31653	-7.40741	-1.68003	5.00191	13.593	20.2749	21.2295	18.3658	19.3204	23.1386	24.0932	23.1386	23.1386	-0.009999	-0.009999	-0.009999	-0.009999
1075	-20.1724	-20.1724	-21.769	-21.769	-15.3828	-29.7517	-26.5586	-21.769	-31.3483	-23.3655	-12.1897	-12.1897	-26.5586	-26.5586	-26.5586	5.94668	5.94668	23.0349	23.0349	5.94668	-7.72386	36.7054	33.2878	36.7054	5.94668	12.782	12.782	5.94668	5.94668	33.2878	-10.2497	-10.2497	-12.8512	-12.8512	-13.5016	-9.59938	-7.64828	-8.94901	-6.34755	-8.29865	-8.29865	-8.29865	-11.5505	-11.5505	-12.8512	-16.6753	-16.6753	-13.5507	-13.5507
1076
1077	-6.39891	-6.39891	-9.80259	-9.80259	-8.10075	-8.10075	-8.10075	-6.39891	-2.99523	-2.99523	-6.39891	-11.5044	-23.4173	-22.85	-22.85	-22.9499	-22.9499	-28.4535	-22.9499	-13.7773	-19.2809	-30.288	-22.9499	-21.1154	-21.1154	-19.2809	6.40249	-15.6118	-15.6118	-15.6118	15.0606	15.7455	12.3211	13.6908	19.8548	18.485	20.5397	13.006	8.89665	4.78734	2.73269	3.41757	-2.0615	10.6089	10.6089	-7.05762	3.13606	6.73383	-1.66097
1078																															0.431928	0.783088	1.71952	0.783088	-0.270394	-0.270394	-0.270394	-0.270394								2.49554	-0.289661	-10.3164	-7.53119
1079	-3.46492	-1.74108	-8.63644	-0.0172384	-5.18876	-8.63644	-8.63644	-10.3603	-7.77452	-12.0841	-3.46492	-1.74108	-5.18876	-1.74108	-0.0172384	-4.18264	-6.68222	-10.015	-8.34861	-5.01583	-6.68222	-6.68222	-1.68305	-2.51625	1.64973	1.64973	1.64973	3.31611	3.31611	-1.68305	11.8493	10.7308	6.70425	10.7308	8.04644	8.04644	9.38863	8.71754	7.37534	6.03315	8.04644	8.04644	10.0597	10.0597	11.4019	7.29049	4.32198	4.32198	6.86642
1080	-17.9227	-24.6381	-16.4304	-14.9381	-8.22265	-17.9227	-34.9777	-17.9227	-17.9227	-16.4304	-22.3996	-20.1612	-20.9073	-14.4406	-17.9227	12.222	-9.2022	8.1412	4.0604	6.1008	2.02	-28.003	-16.3436	-4.1012	4.0604	-4.1012	-17.3638	-0.020404	-23.8251	-22.4648	8.50822	0.517307	0.0967321	0.0967321	0.0967321	0.0967321	2.98067	0.0967321	0.0967321	0.937881	11.8728	0.0967321	1.77903	0.0967321	0.0967321	7.28974	-8.80372	-2.24712	6.09763
1081	8.45007	-9.62494	-29.9593	-2.84681	-2.84681	8.45007	-2.84681	-7.36557	1.67194	11.8391	24.2657	-0.587438	-14.7085	-13.7329	-5.55807	4.50161	-31.672	-27.6527	0.482315	0.482315	0.482315	0.482315	-23.6334	-21.6238	-0.522508	2.49196	6.51125	-1.52733	-27.8354	-32.074	15.3765	14.6773	17.4743	9.08328	9.08328	11.181	1.39151	17.4743	4.53814	-0.00699252	-8.39801	-9.09727	-2.804	1.74114	-1.05587	-3.41753	-12.0852	-9.60872	0.297177
1082	-10.3943	-10.7087	-13.8527	-16.761	-26.429	-23.5993	-16.0536	-18.8832	-16.0536	-9.45105	-16.9968	-18.8832	-16.9968	-16.9968	-15.1104	5.91962	0.31017	-13.2185	-16.8481	-24.7674	-27.7371	-7.93902	-36.6462	-11.8986	12.8489	-20.8078	-58.4241	-14.8683	-14.8683	-6.94912	-2.09472	-3.10666	-3.86561	4.64101	4.73588	6.63327	3.97693	8.15118	4.73588	0.941105	0.182149	21.4329	0.941105	0.941105	4.73588	-7.44494	-5.86858	-10.1473	-16.7342
1083	-10.1623	8.19165	0.463679	4.32767	6.25966	0.463679	12.0556	0.463679	-0.502318	-5.3323	6.25966	0.463679	4.32767	24.6136	8.19165	-28.7987	15.1341	18.1639	22.7087	21.1938	24.2236	25.7385	12.1042	12.8617	15.1341	9.07438	7.55946	10.5893	9.07438	6.29703	8.32431	8.32431	8.32431	8.32431	8.32431	8.32431	8.32431	8.32431	8.32431	8.32431	8.32431	8.32431	8.32431	8.32431	8.32431	7.91367	21.9363	21.9363	21.9363
1084	-38.0124	-22.4155	-20.016	-14.0172	-24.0152	-26.0148	-18.0164	-16.0168	-8.0184	-2.0196	-2.0196	-6.0188	-18.0164	-12.0176	-8.0184	-26.5426	-17.2924	-10.2187	-10.2187	-11.8511	-15.1159	-8.58635	-10.2187	-1.24061	4.47274	4.47274	-5.32158	-5.32158	-5.32158	-5.32158	-18.6253	-3.00432	-14.266	-12.0863	-10.6332	-9.18008	-12.4496	-16.4457	-9.90664	-12.0863	-12.0863	-9.18008	-7.0004	-7.72696	-8.45352	-15.7303	-27.6017	2.99625	5.67148
1085																															-4.03633	-4.03633	-4.03633	-4.03633	-12.8269	-12.8269	-12.8269	-12.8269	-12.8269	-12.8269	-12.0944	-11.3618	-9.89671	-9.16416	-9.16416	-0.0101	-0.0101	-0.0101	-0.0101
1086	-0.343081	-0.343081	-1.9768	-1.9768	1.29064	-5.24424	-5.78881	-2.79366	-3.61052	1.29064	-0.343081	-0.343081	-0.343081	-8.51168	-0.343081	-6.68444	-14.302	2.83755	14.2639	0.933156	-14.302	-30.172	-10.4932	-6.68444	12.3596	12.3596	4.74195	-0.971244	-4.78004	0.933156	15.898	17.4966	13.5001	9.50364	19.8945	21.4931	27.3546	25.0899	19.0952	11.1022	7.90504	15.0987	11.9015	11.1022	11.1022	-8.05655	-8.05655	-4.60867	-4.60867
1087	-15.3976	-15.3976	-12.3212	-12.3212	1.52284	1.52284	1.52284	-15.3976	-15.3976	-15.3976	-15.3976	4.59929	4.59929	4.59929	4.59929	-8.29194	-8.29194	1.89785	1.89785	-15.9343	-15.9343	-15.9343	-15.9343	-15.9343	-15.9343	-15.9343	-15.9343	-15.9343	-15.9343	-15.9343	6.35941	6.35941	3.58963	4.69754	3.58963	5.80545	5.69466	10.2371	-2.2269	-10.5362	-10.5362	0.819854	-0.842012	-3.61179	-8.04343	-1.1449	-1.1449	-1.1449	-1.48115
1088	2.05709	3.65173	3.65173	2.05709	3.65173	2.05709	2.85441	2.05709	3.65173	2.05709	2.05709	2.05709	1.25977	2.05709	1.52554																-2.77521	0.30152	-0.313827	0.30152	3.9936	5.22429	1.53221	0.916867	3.37825	3.9936	0.916867	8.30103	4.30127	5.53197	3.37825	3.23628	5.5562	5.5562	5.5562
1089	-7.08948	-14.1588	-0.0201979	-19.2082	-14.1588	-1.03009	-3.04989	-1.03009	-3.04989	-3.04989	-0.0201979	-7.08948	-11.1291	-9.10927	-21.228	-31.7206	-22.9419	-12.2123	-21.9664	-10.2614	-4.4089	-18.0648	-21.9664	7.29614	-20.0156	-17.0893	-7.33515	-8.31057	-20.0156	-27.819	15.2771	9.74616	6.54401	9.45505	-3.93572	1.88635	1.30415	4.79739	1.88635	4.21518	13.5305	15.2771	7.70843	8.87285	-38.8682	-8.52037	-8.52037	-8.52037	-8.52037
1090	22.828	22.828	22.828	22.828	22.828	22.828	22.828	22.828	22.828	22.828	22.828	22.828	22.828	22.828	17.5854	25.1829	34.9374	22.7443	31.6859	46.3177	7.29963	7.29963	7.29963	-20.3382	-20.3382	-20.3382	44.6919	44.6919	44.6919	41.4404	-19.0234	-18.4099	-14.7292	-15.9561	-20.8638	-7.98111	-7.98111	-7.98111	3.67462	3.67462	3.67462	-17.7965	-17.7965	-17.7965	-8.59456	-0.0101513	1.51254	1.51254	1.51254
1091	42.0156	95.6659	38.8597	-5.32295	-5.32295	-5.32295	-5.32295	-5.32295	-5.32295	-5.32295	-5.32295	-5.32295	-5.32295	-5.32295	-5.32295	-4.90153	37.8928	4.60831	23.628	14.1182	23.628	9.36324	18.8731	23.628	23.628	28.3829	28.3829	37.8928	33.1379	33.1379	5.07937	6.36083	6.36083	-6.45373	-0.687181	-5.17228	2.51646	-0.687181	-7.73519	-10.6185	-10.2981	-10.9388	-15.4239	-17.3461	-17.3461	23.2033	16.404	28.9147	19.1237
1092	-11.1239	-11.1239	-11.1239	-11.1239	-11.1239	-1.08945	0.344037	-3.95642	1.77752	-1.08945	-3.95642	-3.95642	-3.95642	-3.95642	-3.95642	0.132359	0.132359	0.132359	0.132359	0.132359	0.132359	0.132359	0.132359	0.132359	0.132359	0.132359	0.132359	0.132359	0.132359	0.132359	13.3997	9.3551	19.0922	22.8372	21.2857	16.8452	17.5942	17.5942	16.0962	11.6021	11.8518	11.6021	10.8531	10.1041	10.1041	-28.8292	0.240577	0.240577	0.240577
1093	-3.62965	-4.07998	1.32397	10.7809	-2.72899	-2.72899	8.0789	12.1319	18.8868	16.1848	-6.10646	-16.2389	-9.48392	-9.48392	-5.43096																18.8696	-0.194378	-11.0347	-13.2775	-14.3989	-14.0251	-17.0156	-9.16567	-7.29665	-10.2871	-10.0067	-13.2775	-3.55861	-3.55861	-15.5203	-10.9865	-18.9123	-13.8316	-4.88965
1094	-3.84118	7.01546	7.01546	7.01546	14.7702	14.7702	7.01546	19.423	5.46451	3.91356	10.1174	3.91356	3.91356	7.01546	9.34188	22.8171	-24.1988	17.0601	-4.04913	34.3312	34.3312	-2.13011	28.5742	13.222	-2.13011	24.7361	1.70793	11.303	24.7361	38.1693	2.06124	0.393569	-12.6142	-11.2801	-4.60943	-4.60943	-0.607031	-1.94116	-6.61063	-1.94116	-3.2753	2.7283	0.060036	0.060036	0.060036	2.00227	3.26155	-2.40524	-3.03488
1095																															-34.8309	-43.7539	-51.7395	-44.4483	-29.1716	-22.922	-22.2276	-23.6164	-29.1716	6.01116	6.24262	4.62236	4.85383	4.15943	2.59704	-18.6333	-8.84689	-6.05078	-5.49156
1096																															26.7445	29.5148	30.9	36.9025	33.6704	27.0908	23.2815	24.6667	34.363	31.5926	19.1259	23.2815	13.5852	17.0482	14.6241	-5.29921	-3.2843	-9.32903	-6.97831
1097																															-25.5372	-25.5372	-25.5372	-25.5372	-20.573	-27.6647	-22.7005	-17.7363	-17.7363	0.702078	0.702078	-4.97128	2.12042	2.12042	2.12042	0.492413	0.492413	0.492413	0.492413
1098	6.64943	6.64943	13.113	16.3448	1.80173	1.80173	0.185829	-0.622122	-0.622122	-1.43007	-9.50957	-9.50957	-3.85392	-11.9334	-11.9334	14.0413	12.4574	15.6252	9.28962	18.7931	9.28962	10.8735	14.0413	14.0413	10.8735	20.377	18.7931	-12.0931	-16.8449	-16.8449	16.3972	27.3338	7.02289	19.5219	12.8818	9.36646	16.3972	10.1476	1.55457	3.89813	17.9595	21.8655	11.71	24.209	23.8185	0.830168	0.494068	-0.178133	0.830168
1099
1100	-42.0171	-39.7343	-34.9404	-34.2556	-42.1997	-45.8978	-41.5605	-30.1466	-13.7105	-13.7105	-13.7105	-13.7105	-13.7105	-13.7105	-13.7105	31.9261	20.8166	16.3033	21.8581	4.42994	13.8731	7.39249	-2.79128	-5.56867	-5.56867	-5.56867	-5.56867	-5.56867	-5.56867	-5.56867	4.2396	19.9274	23.8169	6.57332	3.88305	3.07273	5.66576	14.7413	9.5553	9.5553	9.5553	9.5553	9.5553	9.5553	9.5553	1.23037	0.388257	-2.35081	0.414849
1101	9.61339	6.65087	11.0947	-2.23671	6.65087	6.65087	12.5759	15.5384	9.61339	-0.755444	-0.755444	3.68834	-2.23671	5.1696		7.06375	-5.24243	4.60251	-1.55058	-1.55058	10.7556	8.29436	7.06375	-16.318	3.37189	3.37189	-4.01181	-2.7812	-1.55058		-15.0784	-10.5406	-13.7819	-6.65111	-2.11332	-12.4854	-13.7819	-14.4302	8.90704	-4.05808	-4.05808	5.0175	3.07273	8.90704		-0.009999	-0.009999	-0.009999	-0.009999
1102	10.9834	10.9834	14.1543	10.1907	15.7398	-2.75741	12.5689	7.81244	10.9834	10.9834	-0.114947	18.9108	6.22696	4.64148	1.47053	10.5294	10.5294	1.80337	5.43921	-4.01396	-62.6721	-1.10529	-34.555	-12.74	-6.19546	-9.8313	1.07621	-6.92263	-12.74	-34.0702	-10.2927	-10.2927	-11.6417	-6.92028	-8.94375	-2.42367	-10.2927	-9.61824	-12.3162	-12.3162	-7.59477	-0.512613	-4.22231	-1.52435	7.0192	-6.25976	-6.25976	-6.25976	-6.25976
1103	100.366	110.061	106.83	119.757	97.1345	48.6588	61.5857	63.5247	63.5247	90.6711	84.2077	35.732	87.4394	87.4394	90.6711	28.0362	26.1533	18.6217	39.3335	39.3335	-3.97289	-9.62154	-6.9855	-6.9855	14.856	9.20731	-8.6801	28.0362	4.31181	8.26586	-24.4677	-12.7472	-10.1426	-14.0494	-21.8631	-22.1887	-22.1887	-9.97981	-9.97981	-12.7472	-12.7472	-14.375	-16.0029	-8.35196	-15.0262	29.8415	23.2169	21.892	25.8667
1104	21.4069	-19.6572	-19.6572	-19.6572	-19.6572	-10.7302	-7.15944	7.12373	7.12373	7.12373	7.12373	-0.017854	8.90912	3.55294	7.12373																46.8556	30.8742	25.2592	16.6206	26.9869	17.4845	24.3953	18.3483	17.4845	12.3013	9.70974	20.9399	10.5736	-10.5909	-12.7505	-5.77386	-6.77626	-6.77626	-3.76905
1105	-28.7894	-17.1632	-9.89682	-12.8034	-11.3501	-8.44354	-14.2566	-6.99026	-15.7099	-22.9763	-20.0698	-27.3361	-30.2427	-2.63043	-15.7099	-24.2322	-3.93722	-7.99621	5.53376	-7.99621	-2.58422	-6.64321	-2.58422	-21.5262	-10.7022	-3.93722	-21.5262	-30.9972	0.12177	-7.99621	30.9728	18.3272	20.5853	16.5206	17.4239	6.58477	12.9076	1.16521	14.7141	17.4239	17.4239	26.4565	38.1989	16.069	17.4239	12.9473	-1.3197	2.24706	1.05814
1106	6.64297	7.75383	13.3082	30.3414	-3.47824	88.8469	88.8469	88.8469	88.8469	88.8469	88.8469	88.8469	88.8469	88.8469	88.8469	59.3252	18.7129	49.9531	-0.0312402	19.7542	56.2012	56.2012	56.2012	56.2012	56.2012	56.2012	56.2012	56.2012	56.2012	56.2012	-10.7298	-10.7298	-10.7298	-10.7298	-10.7298	-5.51272	-5.51272	-5.51272	-5.51272	-5.51272	-5.51272	-5.51272	-5.51272	-5.51272	-5.51272	10.8765	14.1763	16.1563	4.27666
1107	3.36328	4.95349	11.3143	-1.40733	2.56818	12.9045	-10.9486	9.7241	-5.11781	-5.11781	-3.95166	-1.9374	0.182873	-4.58774	-9.35835	-19.5393	-6.91804	-5.34038	-22.6946	-23.4835	-0.607399	0.970261	-5.34038	-12.1769	-12.1769	-20.8015	-19.0134	-13.2287	-21.117	-22.6946	16.6897	18.2251	26.6697	24.3667	23.599	22.8313	22.0636	22.8313	17.4574	18.2251	20.3746	19.7605	20.5282	23.2151	16.6897	-2.05081	-2.05081	-2.05081	-2.05081
1108	-15.4334	-15.4334	-15.4334	-3.10078	-4.86258	-4.86258	0.422833	-6.62438	-3.10078	-13.6716	-6.62438	-11.9098	-11.9098	-11.9098	-15.4334	-14.9539	-14.9539	-14.9539	27.5691	25.5442	35.6687	39.7185	1.24532	33.6438	-0.779589	27.5691	-0.779589	-0.779589	-0.779589	3.27022	-7.26137	-7.26137	-7.26137	-15.4627	-17.9862	-17.3554	-20.5097	-11.6775	-18.6171	-12.3084	-17.9862	-16.0936	-16.0936	-16.0936	-8.52312	-6.639	-6.639	-6.639	0.276625
1109	-48.6816	-24.4971	-10.6353	-8.86569	-19.1883	-14.1745	-13.2897	-21.1265	9.98734	-0.451421	-19.1883	-16.8289	17.2359	-7.98089	-18.5985	-16.5212	-8.93223	-0.584352	1.69234	-5.39071	1.94531	1.69234	1.69234								2.50235	11.6057	10.1542	12.2508	11.6057	8.12206	3.21915	-6.82629	-6.20952	2.28484	21.9276	7.08987	8.3801	-1.16767	-6.78021	-26.6317	-15.0602	-3.05783	1.37381
1110	0.415512	0.415512	-11.7036	-11.7036	12.5346	12.5346	12.5346	12.5346	3.87812	3.87812	12.5346	12.5346	-3.04709	-3.04709	-20.3601	-11.1263	-11.1263	-7.70808	-7.70808	-7.70808	-7.70808	-7.70808	-7.70808	7.6739	7.6739	-4.28986	-4.28986	-31.6356	-31.6356	-9.41719	13.6648	1.51196	-2.06241	-2.06241	9.37556	9.37556	13.6648	13.6648	3.65658	3.65658	0.0822104	0.0822104	0.797083	0.797083	7.94581
1111	3.35917	8.28104	5.82011	9.5115	-7.71502	8.28104	-7.71502	10.742	8.28104	18.1248	8.28104	-4.02362	5.40995	22.5992	3.35917	-39.874	-11.2426	4.02749	-14.8215	-24.1267	-19.832	-22.6952	-28.4215	-16.9689	11.6625	-28.4215	-8.37946	3.07311	-6.29718	-14.1057	-1.25986	-2.56768	-0.605955	-0.170016	1.35577	5.27922	-1.58682	-2.56768	-2.56768	-4.5294	-3.00362	-1.25986	-3.33057	-3.39993	-0.605955	5.28343	3.99949	7.53033	4.64146
1112																															-1.66102	-1.66102	-1.66102	-1.66102	-1.66102	-0.834642	-5.79291	-5.79291	-5.79291	-12.4039	-21.4941	-24.7996	-15.7094	-18.1886	-11.5776	0.518464	0.518464	0.518464	0.518464
1113	-26.9132	-34.0785	-34.4368	-35.5116	-22.6139	-35.5116	-14.0155	-18.3147	-9.71625	-35.5116	-35.5116	-18.3147	-35.5116	-35.5116	-29.0628	-37.2734	-37.2734	-33.843	-29.4325	-20.6116	-17.6713	-8.85034	-5.91003	-4.43987	-2.96971	-0.0294031	-14.731	-23.5519	-14.731	-2.96971	5.06404	2.78499	1.41757	-2.57076	-6.33119	-2.91262	-6.33119	-7.0149	-7.69862	-5.64748	-4.96376	-3.59634	-1.54519	-2.22891	-0.86148	-4.59883	-7.04501	-7.04501	-4.59883
1114	-21.6544	-18.0104	-24.934	-23.1727	-13.7591	-19.0515	-20.6132	-21.6544	-18.0104	-19.5287	-12.5444	-11.6334	-17.7067	-8.90043	-16.1884	12.6507	4.76512	-5.82404	-29.0301	-5.37344	-5.6953	-22.1101	-23.7194	-19.6425	-22.6465	7.58139	9.27115	-7.62645	-12.1325	-16.6385	6.78774	6.78774	-0.501966	-6.25699	-0.246187	-6.96039	-7.09741	-3.23028	-7.38668	-7.59983	-5.57492	2.95105	6.89431	-3.44342	-5.68149	-2.60413	-6.05788	-12.6891	-12.5049
1115																															-0.513885	-8.10824	-11.9054	-15.7026	-2.79219	-0.513885	8.21963	7.83991	-5.82994	2.52386	5.5616	13.156	11.6371	14.6748	5.5616	-1.16848	1.92001	2.9495	2.9495
1116	-15.4334	-13.6716	-16.3143	-16.3143	-3.10078	-14.5525	-18.957	-6.62438	-15.4334	-8.38619	-24.2424	-26.8851	-13.6716	-6.62438	-13.6716	-27.4384	-20.6885	-38.407	-18.1573	4.2862	-33.3446	-25.7509	-2.12622	-15.6261	11.3736	-20.6885	-25.7509	-22.376	13.0611	11.3736	-2.62074	-1.31364	-1.64042	-4.25462	-10.9862	-3.49215	-13.7311	-0.660088	-1.64042	-3.92785	-3.92785	-1.64042	-1.31364	-16.3453	-12.0972	-11.758	-12.904	-17.488	-14.05
1117	-0.0129853	-0.0129853	-0.0129853	-0.0129853	-0.0129853	-0.0129853	-0.0129853	-0.0129853	-0.0129853																						66.8693	55.3844	55.3844	50.8805	50.8805	51.3309	38.4948	16.2005	24.7579	23.4067	-0.0135117	-0.0135117	-0.0135117	-0.0135117	-0.0135117	-39.9051	-14.1501	-7.08009	-8.09009
1118	4.32968	-32.1857	2.59085	0.852026	7.80734	11.285	13.0238	-2.62563	0.852026	6.06851	9.54617	9.54617	9.54617	-6.10329	-6.10329	-0.0166639	-61.6731	-10.015	-3.34944	-15.0142	-5.01583	-1.68305	-40.01	-5.01583	-1.68305	-18.3469	-18.3469	-21.6797	-15.0142	-15.0142	-0.614092	1.00194	-1.42211	4.234	6.65805	-3.84615	-7.88623	-1.42211	0.193924	-2.23012	0.193924	4.234	10.6981	5.85003	9.89011	-5.33665	-4.15335	-0.603479	-0.603479
1119																															-3.93068	-6.4423	-8.32601	6.74369	-6.4423	-8.95391	-14.2911	-2.67487	-3.30278	0.464649	0.464649	-2.04697	-7.0702	-4.55858	-4.55858	5.43204	7.72404	6.57804	-1.44396
1120	-20.3314	-20.3314	-20.3314	-10.7712	-10.7712	-10.7712	6.7559	6.7559	21.0962	21.0962	21.0962	21.0962	-2.80433	-2.80433	-2.80433	6.13339	6.13339	6.13339	6.13339	6.13339	6.13339	6.13339	6.13339	6.13339	6.13339	6.13339	6.13339	6.13339	6.13339	-11.7417	-16.6088	3.46691	-9.27342	-22.7859	-15.8366	-19.6973	-22.0137	-32.0516	-18.153	-30.5073	-19.6973	-31.2794	7.32762	7.32762	7.32762	-1.0099	-0.009999	-0.009999	-0.009999
1121	-19.7343	-12.8148	-10.0471	-14.8907	-14.1987	-12.8148	-15.5826	-17.6585	-20.1956	-15.5826	-18.3504	-16.9665	-20.4262	-11.4309	-25.2699	26.3987	8.78574	10.8579	10.8579	10.8579	32.615	38.8313	23.2905	-4.68297	30.5429	7.74969	38.8313	53.3361	28.4708	30.5429	-7.37069	-6.23761	-9.35358	-6.23761	-10.4867	-10.4867	-5.95434	-4.25472	-1.13875	-5.95434	-3.68818	-7.08742	-3.97145	-1.42202	-10.4867	-4.47197	-6.04661	1.82658	2.87634
1122
1123	-26.1163	-18.0854	-20.4947	-16.4793	-12.4639	1.18856	2.79473	2.79473	6.00707	2.25934	1.18856	1.18856	-6.84227	1.18856	2.79473	-46.2143	-46.2143	-33.8022	-21.3902	-20.011	-15.8737	-24.1484	-8.97807	-17.2528	-16.7931	-10.3572	-13.1154	-12.4259	-6.21983	-8.97807	-19.5171	-19.5171	-22.8706	-25.0046	-24.3949	-15.2491	-14.0296	-23.1754	-23.7851	-18.5009	-20.7365	-18.6025	-19.2122	-20.7365	-20.7365	-5.20933	-1.46759	-3.33846	-3.96208
1124	-4.18814	-9.99492	5.24788	-5.63983	4.52203	3.07033	0.166945	-11.991	-13.6242	7.42542	7.42542	7.42542	-20.1568	-1.28475	-1.28475	0.099783	-4.96856	13.0874	4.53458	19.7396	15.9384	15.9384	-23.9748	3.58427	21.6402	21.6402	17.839	-3.06793	17.839	4.53458	-7.70074	3.26551	-2.21762	-11.3562	-3.13147	-5.87304	-8.6146	-6.90112	-11.8131	-3.13147	-3.13147	-15.0116	-6.78689	-9.52845	6.92092	-3.38666	-4.94494	2.84646	-1.56867
1125																															-14.5263	-7.88544	-16.0258	-16.0258	-16.0258	-21.5955	-0.387738	-5.20769	-23.095	-13.8836	-7.457	0.576252	-12.9196	-8.74231	-22.8808	11.3313	1.21031	11.3313	19.7655
1126	-0.999852	1.95538	11.5599	9.34345	6.38822	0.477762	7.86583	4.9106	1.95538	-0.999852	3.43299	10.8211	6.38822	9.34345	7.86583																2.37723	7.58286	23.1997	23.1997	16.2589	21.4645	21.4645	0.642027	-7.16641	-3.69599	14.5237	2.37723	2.37723	4.98005	2.37723	1.1702	-0.853202	-0.853202	0.1585
1127	-32.625	-34.3526	-32.625	-34.7845	-33.2009	-33.5968	-30.8975	-27.4423	-27.4423	-25.7148	-24.851	-27.4423	-23.4114	-17.9407	-17.077																-1.22022	0.716638	-2.18865	-12.2603	-10.9045	-12.4177	0.878042	1.68507	0.716638	0.716638	4.59035	-5.09394	-4.77113	1.20085	-2.18865	-42.4444	-44.7936	-38.1375	-43.1491
1128
1129	-3.82182	-3.82182	-1.29081	-1.29081	-3.82182	-3.82182	6.3022	6.3022	-1.29081	-1.29081	1.24019	1.24019	-8.88383	-8.88383	-8.88383	25.8628	25.8628	29.9229	29.9229	40.0731	40.0731	38.043	38.043	29.9229	29.9229	44.1332	44.1332	62.4036	62.4036	62.4036	7.18653	1.43155	6.46716	21.574	11.5028	21.574	17.2578	15.0996	13.6609	11.5028	18.6965	21.574	-3.60406	10.064	1.43155	-0.918318	0.289995	9.9565	-3.33494
1130	-14.3803	-14.3803	-8.89185	-0.110339	3.18273	-4.50109	-3.4034	-9.98954	-8.89185	-24.2595	-26.8208	-15.478	-14.3803	-18.771	-14.3803	36.9967	39.9115	39.9115	39.9115	39.9115	39.9115	39.9115	39.9115	47.6844	77.8042	77.8042	77.8042	44.2837	48.656	60.3153	-4.22805	3.47774	1.27608	1.55129	-8.08095	-13.0347	-10.2826	-10.0074	-7.53053	-11.3834	-12.8512	-16.8876	-17.7132	-20.19	-20.19	22.9733	14.0065	7.60159	3.75868
1131
1132	10.4182	7.60503	9.01163	9.01163	7.60503	10.7699	10.7699	12.5281	11.8248	13.9347	13.2314	11.1215	13.9347	5.49512	8.30833	-10.4656	-10.4656	-10.4656	-10.4656	-10.4656	-10.4656	-10.4656	-10.4656	-10.4656	-10.4656	-10.4656	-10.4656	-10.4656	-10.4656	-0.51731	5.59249	2.39272	0.970598	2.74825	8.0812	-2.58471	-1.16258	0.259537	0.259537	-1.87364	-1.16258	-1.51811	3.81484	30.1241	-1.16258	6.17814	7.27843	3.42741	6.72828
1133	16.1962	-12.3182	6.929	-10.1796	36.8691	-8.04106	-18.734	-12.3182								-29.2177	-6.59661	2.15995	-3.67776	-9.51547	5.07881	7.99766	5.07881								21.767	19.9893	-2.23091	-3.11972	1.32433	-6.67496	-11.119	-17.3407	-25.34	-20.8959	-13.7854	-12.8966	-12.8966	-10.2302	-10.2302	-20.1453	-19.8026	-8.4927	-5.40818
1134	-10.4873	-15.8581	-16.9322	-19.2237	-18.3644	-12.9937	-12.7947	-6.1907	-4.04239	2.04447	3.11862	-1.17799	5.50563			5.43921	1.07621	-5.4683	-7.50436	-4.74113	-3.28679	-2.55963	10.5294	12.3473							15.2797	21.0053	20.3757	20.9266	21.4776	22.0973	14.5911	5.77638	10.1149	6.76804	3.71044	2.47087	1.2313	-2.4874	-2.4874	-0.509949	-0.58137	-1.6765	-1.15274
1135	59.9587	67.6987	57.3787	59.9587	57.3787	67.6987	62.5387	59.9587	57.3787	59.9587	54.7988	57.3787	67.6987	70.2786	59.9587	58.9202	52.3892	32.7963	48.0353	53.4777	65.4512	54.5662	54.5662	48.0353	44.7698	43.6813	54.5662	52.3892	37.1503	17.5574	4.5941	-4.29757	-7.33946	-12.9552	-13.6572	-14.3592	-12.9552	-13.6572	-12.2533	-12.2533	-12.9552	-10.8493	-12.9552	-10.8493	-3.82959	-3.50965	-2.6764	-0.009999	-0.009999
1136	24.976	24.976	24.976	24.976	24.976	24.976	24.976	24.976	24.976	24.976	24.976	24.976	24.976	24.976	24.976	44.203	44.203	44.203	44.203	36.5122	-15.4009	-15.4009	-15.4009	-15.4009	-15.4009	-15.4009	-15.4009	-15.4009	-15.4009	15.3624	-1.43707	-0.706976	3.6736	-5.08755	-8.73803	-5.08755	-5.08755	-12.3885	-5.08755	-5.08755	-5.08755	-4.35745	-2.89726	-5.08755	-5.08755	-2.65799	-3.16235	-2.15363	-1.1449
1137	15.1283	-3.04989	5.02929	-1.03009	0.989699	3.00949	-3.04989	-13.1489	-3.04989	-13.1489	-5.06968	-1.03009	-1.03009	5.02929	-7.08948	-31.0464	-5.18876	-17.2556	-22.4272	-8.63644	-20.7033	-20.7033	-13.808	-3.46492	-12.0841	1.7066	-3.46492	8.60197	-12.0841	-27.5987	11.786	0.155079	1.4474	6.6167	0.155079	-0.168002	-0.491083	-1.78341	-6.9527	-1.78341	-3.72189	-6.30654	-11.4758	-7.59886	10.4937	-6.13203	-5.11172	-6.13203	-4.09142
1138	14.3955	15.3107	6.15906	9.81971	7.98938	15.3107	9.81971	13.4804	17.141	6.15906	18.9714	9.81971	15.3107	18.9714	7.98938	5.13616	-0.0344709	17.201	46.5012	44.7777	25.8187	-10.3757	-0.0344709	20.6481	30.9893	17.201	10.3068	-24.1641	-17.2699	13.7539	-0.00769172	-0.00769172	-0.00769172	0.76148	-0.00769172	-0.00769172	-0.00769172	0.76148	4.60734	4.60734	4.60734	4.60734	4.60734	5.37651	-0.00769172	13.1109	6.23672	-3.76203	-0.0124984
1139																															23.7776	11.0034	11.8844	16.2893	11.8844	13.3527	-3.97322	-3.97322	-3.97322	5.71756	-6.61616	-2.21126	-5.73518	-11.0211	-5.73518	-8.37346	6.11735	4.33387	-2.3542
1140	20.8082	16.6424	16.6424	16.6424	14.5595	14.5595	35.3885	35.3885	10.3937	10.3937	16.6424	16.6424	10.3937	10.3937	-27.0985	-17.6107	-17.6107	-17.6107	-17.6107	-9.02849	-9.02849	-10.7449	-10.7449	-21.0436	-21.0436	-0.446275	-0.446275	-3.87916	-3.87916	-17.6107	3.66885	1.46313	5.87457	1.46313	1.46313	10.286	10.6536	6.60981	7.59013	8.08029	23.5203	15.6778	8.81553	5.87457	5.13933	-11.5498	12.8061	-1.93565	6.39662
1141																															-9.33526	-4.12003	0.292855	10.7233	-7.73057	-1.31183	10.7233	7.24649	4.30457	9.5198	9.5198	1.89754	-5.85844	7.51394	3.50223	1.26841	1.77987	-0.265957	1.26841
1142	7.6876	12.2656	-26.5766	37.6688	22.3723	23.2464	21.9352	23.2464	18.8759	5.76461	4.01643	-3.85036	-5.59853	-5.59853	2.26826	-19.4684	-19.0457	-13.1768	-0.90834	-23.7152	6.16964	17.9663	15.6069	-3.26767	-14.2778	-11.1321	-11.9185	-7.98632	-3.26767	-0.90834	-2.36312	0.852175	-11.7586	4.80379	5.60557	-0.350491	7.89636	10.6453	12.2489	9.49992	6.65934	2.62754	-2.06859	1.71122	1.71122	15.5823	15.654	16.2376	21.0297
1143	-8.52361	-21.9969	-19.1604	-13.4874	-17.2694	-14.9057	-17.7422	-12.0692	-17.033	-17.033	-17.033	-0.723302	-3.55978	-6.39626	-7.81449	-65.4258	-65.4258	-61.9684	-56.2061	-46.9863	-33.1566	-28.5467	8.33237	-20.4794	-20.4794	-20.4794	-3.19235	-5.49729	-3.19235	-10.1072	31.1865	21.3715	9.69625	14.1867	-7.62421	-17.5674	-1.85072	-17.2467	5.20576	7.55792	-1.52997	-10.1902	-3.13372	0.929104	2.63977	-13.075	-16.3864	-8.93569	3.48218
1144	0.720845	0.720845	0.720845	14.5453	14.5453	14.5453	-13.1036	-13.1036	-13.1036	-13.1036	2.69576	9.60798	10.5954	2.69576	6.6456	-8.58635	-8.58635	-8.58635	-5.32158	-5.32158	-5.32158	-0.424421	-0.424421	-0.424421	-0.424421	6.10513	-6.95397	2.84035	24.0614	-2.05681	3.05905	3.05905	3.05905	2.24113	21.8714	21.8714	13.2832	13.2832	7.1487	7.1487	4.69491	12.8742	14.5101	9.60249	-9.20988	-6.32896	-6.32896	-6.32896	-2.63142
1145	-14.7681	-32.7979	-26.2416	-47.5496	-50.8277	-40.9933	-42.6324	-16.4071	-18.8658	-3.29454	-3.29454	-3.29454	-3.29454	-3.29454	-3.29454	-7.70901	-7.70901	-7.70901	-7.70901	-7.70901	-7.70901	-7.70901	-7.70901	-7.70901	-7.70901	-7.70901	-7.70901	-7.70901	-7.70901	-7.70901	6.58093	-1.15959	4.79465	2.41296	13.726	13.726	10.7489	11.3443	19.3825	-1.15959	-1.15959	-1.15959	-1.15959	-1.15959	-1.15959	-1.72552	2.84539	1.70266	-2.86824
1146																															-6.35889	-7.08479	-13.3759	-12.892	-16.5215	-13.3759	-11.4402	-36.8467	-16.5215	-26.6841	-20.8769	-20.8769	-14.7067	-17.7313	-31.0395	-5.74994	-4.71423	-3.33328	-0.916608
1147	16.1382	19.1678	17.1481	19.1678	7.04908	19.1678	19.1678	31.2866	-19.2082	1.9996	-8.09937	19.1678	9.06887	-1.03009	-7.08948	1.69104	5.11883	-8.59232	11.9744	-8.59232	-31.4442	-24.5887	-4.02194	-42.8702	-16.5905	-23.4461	-34.872	0.548446	-20.0183	-20.0183	-9.8648	-12.3686	-5.48322	-13.6204	-3.60541	-9.8648	-7.36104	-9.23886	-4.23135	-4.0227	-3.81405	-3.60541	-3.60541	-4.85729	-1.72759	2.31368	5.80165	8.12696	-0.0116266
1148	21.5947	-0.118648	-2.28998	-3.37565	-4.46132	-2.28998	10.0401	-13.9283								29.5046	-0.301982	-2.01501	5.86491	-3.38543	-2.70022	0.13851	-38.0742								4.18519	6.10036	5.71733	0.737887	-2.70942	-1.17728	3.11817	0.893938								14.9194	14.9194	8.02427	8.59887
1149	9.03878	-1.95423	-22.4547	-11.7588	-4.62821	-11.7588	-5.34127	1.61107	-1.06291	11.6385	5.35464	-3.73688	-12.4273	-14.4328	4.28505	-4.519	-4.84599	-2.39356	-5.09123	3.00177	3.24701	6.53325	7.41613	-5.82696	6.31254	5.94467	5.94467	0.794585	-2.88405	-0.676869	13.3239	13.3239	13.3239	13.3239	13.3239	10.8241	16.6569	16.6569	16.6569	16.6569	16.6569	16.6569	16.6569	16.6569	24.573	22.7693	23.0857	23.1912	26.5663
1150	1.85893	1.85893	93.532	93.532	93.532	93.532	159.74	93.532	98.6249	98.6249	98.6249	98.6249	22.2307	6.95187	-21.0593																6.62071	12.1127	15.9003	15.9003	15.9003	12.8702	15.1428	12.8702	11.3552	0.749943	7.56761	2.26498	1.25496	3.78002	5.29505	-26.8896	-16.138	-16.138	-16.138
1151	8.19165	-26.5842	0.463679	0.463679	-4.6883	4.32767	-1.46832	4.32767	13.0216	10.1236	17.8516	23.6476	27.5116	20.7496	8.19165	33.3072	-5.9008	-3.9404	-3.9404	-10.4751	1.9408	-25.5048	-13.7424	-5.9008	-13.7424	-15.7028	-3.9404	-23.5444	-4.9206	-19.6236	55.0646	47.7439	47.0784	43.529	25.1165	14.4683	23.1199	26.4475	18.7941	10.4752	22.4544	9.14415	10.1424	7.9795	16.4648	2.29133	2.29133	2.29133	2.29133
1152	-19.6753	-18.8298	-13.7567	-12.9111	-10.3746	-20.5208	3.1538	3.1538	3.1538	3.1538	3.1538	3.1538	3.1538	3.1538	4.84485	-31.8765	-29.5802	-24.2221	-25.753	-5.0863	-8.14803	-8.14803	-8.14803	-8.14803	-8.14803	-8.14803	-8.14803	-8.14803	-8.14803	-9.6789	29.1274	5.74779	12.9415	17.9771	18.6965	8.62528	-2.88468	-2.88468	-2.88468	-2.88468	-2.88468	-2.88468	-2.88468	-2.88468	-0.00719373	17.1509	17.1509	17.1509	17.1509
1153																															-15.5618	-14.0804	-10.1301	-2.3776	5.17739	5.17739	5.17739	5.17739	5.17739	5.17739	5.17739	5.17739	8.14014	9.62151	8.88082	0.492413	0.492413	0.492413	0.492413
1154	-28.6144	-30.3346	-22.594	-29.4745	-24.3141	-40.3687	-46.6758	-50.1161	-31.1946	-19.1537	-22.594	-26.0342	1.48792	1.48792	1.48792	9.65721	-2.32215	-13.38	-7.85109	-6.00811	-14.6087	-4.16513	5.04976	-2.32215	16.1076	0.442315	5.04976	10.5787	10.5787	10.5787	-4.62979	-1.73978	-2.31779	-0.969115	-0.583781	-1.73978	-2.89579	-4.62979	-3.47379	-4.62979	-8.0978	-5.20779	-6.9418	-6.9418	-6.9418	12.0945	13.1382	7.71093	10.6333
1155	-6.39626	-6.39626	3.53141	9.20437	-2.14154	-10.651	-10.651									11.578	11.578	5.78177	-1.46356	-2.91262	-1.46356	-1.46356									-5.50143	-9.16416	-2.57124	-7.69907	-12.8269	-11.3618	-28.9429	-4.76888	-4.76888	-7.69907	-7.69907	-7.69907	-4.76888	6.21932	15.0099	9.33605	12.1686	11.0356	12.1686
1156	-0.664993	4.30176	-0.664993	0.990591	1.81838	-2.32058	4.30176	4.30176	-12.2541	4.30176	-0.664993	-2.32058	-2.32058	3.47397	-0.664993	-11.155	-5.51403	-13.9755	-9.74475	-8.33451	-8.33451	-23.8471	-23.8471	-16.7959	1.53716	-2.69356	0.126921	-6.92427	-4.80891	-13.9755	-2.06844	5.13241	4.41232	8.73283	13.0533	8.01275	10.8931	10.8931	15.2136	10.8931	10.8931	9.45292	9.45292	12.3333	7.29266	-2.0098	-1.0099	-2.0098	-2.0098
1157	-1.7286	-3.05659	-9.69655	-9.69655	-4.38459	-3.05659	7.56734	3.1407	-0.400611	1.81271	-0.400611	-0.843275	5.57535	-6.37657	-5.04858	-35.2136	-24.8478	-24.8478	-24.8478	-23.552	-6.70755	-27.4392	-11.8905	-33.9179	-4.1161	14.0241	-10.1628	-6.70755	-6.05969	3.65827	2.65982	-0.00666622	-1.67322	-1.67322	-7.33951	-5.33964	-4.0064	-3.56198	-6.00627	-1.56212	-14.6724	-7.56172	-2.67316	0.326645	3.65976	5.25208	5.25208	5.25208	5.25208
1158	-34.3323	-35.7295	-37.8253	-34.3323	-25.9492	-16.1689	-3.59426	-3.59426	-14.7717	-34.3323	-12.676	-12.676	-12.676	-12.676	-12.676	-19.7892	0.836484	-7.1846	-12.9139	-19.7892	-6.03873	-22.0809	-19.7892	-4.89286	7.7117	-42.7065	-42.7065	-42.7065	-42.7065	-42.7065	23.7448	20.3638	22.0543	23.7448	21.7162	19.0114	18.3352	16.3066	13.6018	31.183	23.0686	23.0686	23.0686	23.0686	23.0686	-10.9988	-7.70245	-0.0109878	-2.20855
1159	18.362	0.259601	15.577	19.7545	12.7921	10.0071	14.1845	15.577	14.1845	11.3996	7.22207	5.82958	-9.48786	-6.70287	-2.52539	25.9586	7.96453	18.4611	0.466989	15.4621	10.9635	6.46502	6.46502	10.9635	12.463	7.96453	4.96551	-16.0276	-13.0286	-16.0276	27.0909	27.0909	28.0254	27.0909	22.4185	21.484	21.484	21.484	21.484	21.484	21.484	27.0909	27.4024	27.0909	27.0909	3.81041	-1.01799	12.2601	12.2601
1160	-9.9409	-18.6966	-20.5729	-18.6966	-14.9442	-14.9442	-14.9442	-19.3221	-19.3221	-11.8171	-7.43926	-13.6934	-13.6934	-11.1917	-8.69008																12.0628	5.65917	8.86096	1.39011	4.5919	7.7937	10.4619	10.4619	7.08219	1.39011	-0.744417	-1.81168	-3.94621	-2.87895	0.322847	-7.46453	-8.4927	-8.4927	-7.46453
1161																															12.4358	12.8601	14.8401	11.8701	9.89011	9.89011	14.8401	18.8001	18.8001	20.7801	20.7801	9.89011	9.89011	9.89011	9.89011	0.745517	0.745517	0.745517	-6.30667
1162	-20.188	-13.537	-11.5417	-15.5323	-7.5511	-3.42748	-14.8672	-16.1974	-16.1974	-16.1974	-13.537	-1.5652	0.651798	14.3972	18.3878	-44.6911	-34.5323	-40.7405	-7.44225	-44.1267	-22.116	-1.2341	-6.87787	-0.669727	-0.669727	-2.92723	0.459026	-0.293476	2.71653	3.84529	-15.6644	-13.8851	-11.3942	-9.97082	2.30589	-6.19885	-12.4617	-1.78635	-1.07466	-1.07466	6.75397	8.17735	10.0752	-3.20974	3.9072	4.05376	7.84739	7.30544	7.66674
1163	-8.53659	-26.4706	-36.0354	-17.5036	-10.33	-1.36298	-3.15638	-4.05308	-1.36298	0.430416	-3.15638	-6.74319	-10.33	-19.297	-24.6772	-8.66316	-23.886	-37.2636	-16.9665	-22.5021	-23.886	-29.4215	-14.8907	-25.2699	-21.1182	-15.5826	-21.1182	-23.886	-26.6538	-39.1088	-3.03633	-2.41477	-4.07227	-2.41477	-3.65789	-4.90102	0.693042	-2.41477	-1.17164	-0.550082	-1.79321	-3.03633	0.0714796	-2.41477	3.17929	5.16811	0.918893	-2.97622	0.918893
1164	0.776515	2.23704	-0.684015	-6.52613	-9.44719	0.776515	-2.14454	2.23704	-0.684015	-6.52613	-2.14454	-6.52613	-13.8288	0.776515	-13.8288	7.52461	11.3196	10.0546	1.19964	8.78961	10.0546	10.0546	8.78961	8.78961	6.25962	6.25962	6.25962	10.0546	10.0546	-3.86034	-2.15237	-1.30885	2.0652	18.092	3.75223	-12.2745	-13.118	-16.4921	-13.9616	2.0652	-10.5875	-2.15237	16.4049	-2.15237	14.7179	9.32745	7.1409	8.23418	8.78082
1165	-29.2584	-26.4842	-41.7422	-41.7422	-30.6455	-34.8067	-25.0971	-34.8067	-41.7422	-4.29073	-4.29073	-4.29073	-4.29073	-4.29073	-4.29073	-22.4926	-22.4926	-22.4926	-37.9941	-14.7419	-20.9425	-20.9425	8.51031	8.51031	8.51031	8.51031	8.51031	8.51031	8.51031	8.51031	27.641	22.0914	22.0914	22.0914	22.4878	22.0914	22.0914	22.0914	22.0914	14.9562	14.9562	14.9562	14.9562	14.9562	14.9562	5.64709	-15.7339	-22.6512	6.90479
2001																															8.97203	8.97203	8.97203	7.76123	7.76123	8.16483	8.16483	-14.4368	-24.9304	-33.0024	-33.0024	-36.2312	-33.0024	-26.5448	-37.0384	-0.433487	-0.433487	0.582498	0.582498
2002	-7.04501	-7.04501	-7.04501	-7.04501	-7.04501	-7.04501	-7.04501	-7.04501	-7.04501	-7.04501	-7.04501	-7.04501	-7.04501	-7.04501	-7.04501	-6.08301	-6.08301	-6.08301	-6.08301	-6.08301	-6.08301	-6.08301	-6.08301	-6.08301	-6.08301	-6.08301	-6.08301	-6.08301	-6.08301	-6.08301	10.1774	10.1774	10.1774	10.1774	10.1774	10.1774	10.1774	10.1774	10.1774	10.1774	16.5482	-6.68653	-1.06524	-1.06524	-2.18949	2.02504	2.02504	2.02504	2.02504
2003	-7.49558	2.02694	-3.4145	-6.13522	18.3512	25.8332	15.6305	16.9909	-2.05414	-12.2568	-4.77486	-22.4595	4.06747	8.82873	4.74765	-26.2333	-31.9963	-12.402	-22.7755	-4.33379	-7.79161	-7.79161	-32.5726	-6.639	-32.5726	-13.5546	-30.8437	-3.18119	-27.3859	4.88704	-5.50668	22.1896	-7.13587	-20.984	-8.76507	-24.2424	-11.2089	0.602802	7.52688	21.375	8.34148	34.4086	-7.95047	20.5604	-15.2819	3.5591	3.5591	3.5591	3.5591
2004	4.02755	4.02755	4.02755	4.02755	4.02755	4.02755	4.02755	4.02755	4.02755	4.02755	4.02755	4.02755	4.02755	4.02755	4.02755	-1.85732	-1.85732	-1.85732	-1.85732	-1.85732	-1.85732	-1.85732	-1.85732	-1.85732	-1.85732	-1.85732	-1.85732	-1.85732	-1.85732	-1.85732	4.69322	4.69322	4.69322	4.69322	4.69322	19.2868	11.6728	18.0178	18.0178	34.5149	10.4038	10.4038	10.4038	10.4038	10.4038	0.999899	0.999899	0.999899	0.999899
2005	-11.3012	14.0413	-2.58969	31.4643	-1.79774	-12.8851	17.2092	6.1218	21.9609	4.53789	20.377	21.9609	15.6252	18.7931	10.8735	-13.2287	15.1692	-11.651	30.9458	-3.76272	-35.3159	-17.9617	-3.76272	35.6788	-5.34038	30.9458	30.9458	37.2564	43.5671	-17.9617	28.0197	4.87487	31.9977	12.8309	17.1705	39.5921	22.9567	20.0636	11.3843	35.9757	13.5542	12.8309	7.0447	4.87487	30.9128	1.11223	1.11223	1.11223	1.11223
2006																															11.9925	1.32658	1.32658	1.32658	1.32658	-9.33938	-9.33938	16.6589	-0.00666622	8.65942	-4.0064	-2.67316	4.65969	-1.33991	12.6592	-0.0103082	-0.0103082	-0.0103082	-0.0103082
2009	0.427879	0.427879	0.427879	0.427879	0.427879	0.427879	0.427879	0.427879	0.427879	0.427879	0.427879	0.427879	0.427879	0.427879	0.427879	-26.9919	-26.9919	-26.9919	-26.9919	-26.9919	-26.9919	-26.9919	-26.9919	-26.9919	-26.9919	-26.9919	-26.9919	-26.9919	-26.9919	-26.9919	-14.4877	-14.4877	-14.4877	-14.4877	-14.4877	-14.4877	-14.4877	-15.2186	-15.2186	-15.9495	-16.6804	-16.6804	-16.6804	-14.4877	-14.4877	0.0783442	0.0783442	0.0783442	0.0783442
2010																															19.8717	2.98835	19.8717	19.0275	20.7159	8.89752	7.20918	11.43	6.36502	10.5859	5.52085	-0.388317	6.36502	20.7159	20.7159	3.32951	2.28577	3.32951	1.76391
2011	-0.256205	-0.256205	-2.60312	-2.60312	-4.3633	-4.3633	-4.3633	5.61108	-4.3633	2.09071	2.09071	-0.256205	-4.95003	-4.95003	-6.12349	4.82576	4.82576	-5.09019	-5.09019	8.36717	8.36717	8.36717	16.1583	8.36717	4.82576	13.3251	9.07546	24.6577	10.492	12.6169	-7.94016	-13.6939	-12.8221	-11.4273	-10.7299	-15.8443	-11.4273	-8.63758	-9.33501	-3.0582	-10.7299	-14.5657	-12.1247	-12.1247	-10.7299	4.33358	4.33358	5.75793	5.75793
2012	-20.0112	-12.9947	-12.9947	-12.9947	-12.9947	-1.76817	-8.78473	-7.38142	-7.38142	20.6848	20.6848	20.6848	20.6848	9.45832	9.45832	-11.8793	13.5401	13.5401	13.5401	13.5401	10.1508	-15.2686	-10.1847	-10.1847	-22.0471	-22.0471	-0.0169463	-0.0169463	-11.8793	-11.8793	5.25208	5.25208	5.77834	7.35712	10.5147	12.6197	7.35712	10.5147	10.5147	4.19956	4.19956	-6.32565	-6.32565	-5.27313	-3.16809	4.74943	3.5591	4.15427	2.36877
2013	-10.3799	-7.70465	-25.0936	-23.756	-30.4441	-22.4184	-13.0551	-27.7689	-17.068	-21.0808	-21.0808	-7.70465	0.321027	-13.7239	-7.70465	-26.6748	-24.4528	-50.0056	-47.2281	-45.5616	-38.8957	-31.1188	-47.7836	-35.5627	-45.0061	-47.7836	-21.1199	-22.2309	-29.4523	-12.232	0.751748	0.751748	0.751748	0.751748	0.751748	0.751748	0.751748	12.3246	14.3668	13.0053	10.2823	-5.37505	-16.2671	-5.71542	-23.0747	1.6452	1.6452	1.6452	1.6452
2014	-21.0162	-21.0162	-21.0162	-21.0162	-21.0162	-21.0162	-21.0162	-21.0162	-21.0162	-21.0162	-21.0162	-21.0162	-21.0162	-21.0162	-21.0162	2.61194	2.61194	2.61194	2.61194	2.61194	2.61194	2.61194	2.61194	2.61194	2.61194	2.61194	2.61194	2.61194	2.61194	2.61194	11.4095	11.4095	11.4095	11.4095	11.4095	11.4095	11.4095	11.4095	-6.98841	-9.03262	-9.03262	-9.03262	7.32106	7.32106	15.4979	-1.00495	-1.00495	-1.00495	-1.00495
2015	-4.9237	2.78519	-11.3478	-11.3478	-11.3478	-11.3478	5.35482	-26.7655	-26.7655	-2.35407	-11.3478	-2.35407	-11.3478	-3.63888	-12.6326	-22.125	-20.8889	-22.125	-20.8889	-17.1806	-24.5972	-14.7083	-28.3056	-27.0695	-15.9445	-29.5417	-23.3611	-15.9445	-24.5972	-24.5972	-1.66448	-7.21568	-14.3529	-8.64313	-9.59476	-11.9738	-1.66448	-10.3878	3.09369	-6.42265	-12.7669	-15.146	-19.9041	-23.0762	-12.7669	-2.43241	-2.43241	-5.4814	-3.24548
2016	38.2933	15.7804	44.7256	31.8611	25.4288	-3.5163	35.0772	17.3885	44.7256	35.0772	-0.300172	9.3482	-6.73242	12.5643	16.8525	-7.17963	-25.4394	4.99353	-1.09305	-20.8744	-1.09305	-14.7879	-9.4621	-1.09305	-11.7446	-19.3528	-7.17963	-2.61469	1.18942	-9.20849	14.4671	14.4671	14.4671	14.4671	14.4671	-8.83152	20.545	5.01258	13.4541	-4.77959	0.285324	2.31129	-9.84451	-4.2731	-0.0523375	10.6147	10.6147	10.6147	10.6147
2017	-10.542	-7.03385	-24.5746	-7.03385	-8.78793	1.73654	-22.8206	-15.8042	-10.542	-7.03385	-21.0665	-17.5583	5.24469	-3.5257	-3.5257	-10.0112	-27.5091	-12.5109	-37.5078	-20.01	-33.7583	-10.0112	-53.7558	-37.5078	-18.7602	-30.0087	-36.258	-41.2573	-40.0075	-38.7577	-5.67417	2.36911	3.10032	-6.40538	-4.21176	-1.28693	-10.0614	13.3372	-5.67417	-10.7926	14.7996	6.75636	1.63791	-2.74934	-4.94297	2.13955	2.13955	2.13955	2.13955
2018																															-6.93379	-6.93379	-6.93379	-6.93379	-6.93379	-6.93379	-6.93379	-6.93379	-6.93379	-6.93379	-6.93379	-6.93379	-6.93379	-6.93379	-6.93379	7.5923	7.5923	7.5923	7.5923
2020	-5.82031	7.99272	2.9698	-0.797388	0.458341	-2.05312	1.71407	1.71407	-7.07603	5.48126	-7.91319	-8.33176	-7.07603	-8.33176	-2.05312	2.2357	1.11223	-3.38164	6.72958	6.72958	-1.69644	-2.25817	-1.1347	1.11223	6.72958	-4.50511	-6.75205	-5.62858	2.2357	-2.25817	-0.585697	-11.3748	-5.20962	-1.35635	10.2035	-9.06289	-7.52158	-10.6042	-1.35635	-18.3107	-22.164	-26.7879	-19.0814	-7.52158	-22.9346	1.82658	1.82658	1.82658	1.82658
2021	-29.9896	-29.9896	-29.9896	-29.9896	-29.9896	-29.9896	-29.9896	-29.9896	-29.9896	-29.9896	-29.9896	-29.9896	-29.9896	-29.9896	-29.9896	-26.3235	-26.3235	-26.3235	-26.3235	-26.3235	-26.3235	-26.3235	-26.3235	-26.3235	-26.3235	-26.3235	-26.3235	-26.3235	-26.3235	-26.3235	-22.8716	-22.8716	-22.8716	-22.8716	-22.8716	-22.8716	-23.848	-25.8006	-20.919	-20.919	-20.919	-28.7295	-28.7295	-22.8716	-27.7532	-5.29921	-5.29921	-5.29921	-5.29921
2022	30.6672	24.7278	24.7278	28.6874	14.8287	26.7076	26.7076	26.7076	24.7278	26.7076	26.7076	30.6672	18.7884	-6.28918	-6.28918	-29.2896	-23.7653	-23.7653	-25.975	-31.4993	-30.3944	-28.1847	-24.8702	-35.9187	-30.3944	-34.8138	-23.7653	-25.975	-23.7653	-20.4508	-7.34996	-7.34996	-7.34996	-7.34996	-7.34996	-7.34996	-9.00443	-10.6589	-2.38657	-11.4861	-9.00443	-9.00443	-8.17719	-13.9678	3.40406	-1.0099	-1.0099	-1.0099	-1.0099
2023	-15.1861	-15.1861	-15.1861	-15.1861	-15.1861	-15.1861	-15.1861	-15.1861	-15.1861	-15.1861	-15.1861	-15.1861	-15.1861	-15.1861	-15.1861	-26.701	-26.701	-26.701	-26.701	-26.701	-26.701	-21.3895	-21.3895	-16.078	-16.078	-12.8911	-12.8911	-20.3272	-20.3272	-22.4518	-14.1563	-14.1563	-14.1563	-14.1563	-14.1563	-14.1563	-14.1563	-14.1563	-14.1563	-14.1563	-14.1563	-14.1563	-12.6503	-12.6503	-11.6463	-2.90614	-2.90614	-2.90614	-2.90614
2024																															17.71	17.71	17.71	17.71	17.71	17.71	17.71	17.71	17.71	17.71	17.71	17.71	17.71	17.71	17.71	-2.30002	-2.30002	-2.30002	-2.30002
2026	-4.88196	-4.88196	-4.88196	-4.88196	-4.88196	-4.88196	-4.88196	-4.88196	-4.88196	-4.88196	-4.88196	-4.88196	-4.88196	-4.88196	-4.88196	21.5198	21.5198	21.5198	21.5198	21.5198	21.5198	21.5198	21.5198	21.5198	21.5198	21.5198	21.5198	21.5198	21.5198	21.5198	11.3915	11.3915	11.3915	11.3915	11.3915	11.3915	11.3915	-4.27291	-6.0134	-6.88365	-4.27291	-8.62414	-6.88365	-0.791924	1.81881	-0.15225	-0.15225	-0.15225	-0.15225
2027	31.8897	26.4696	27.674	28.2763	30.083	32.793	27.9149	37.3098	31.8897	29.1796	24.6629	24.6629	27.674	26.4696	24.6629	-3.27969	-10.4976	-12.9036	-14.8284	-2.5579	-7.61045	-0.392518	-0.392518	-9.05404	-9.77583	-5.44507	-10.4976	13.081	6.82542	8.269	5.39823	5.39823	5.39823	5.39823	5.39823	5.39823	5.39823	5.39823	5.39823	5.39823	5.39823	5.39823	5.18785	5.39823	5.39823	1.0941	1.0941	1.0941	1.0941
2028	-0.38656	-0.38656	-0.38656	-0.38656	-0.38656	-0.38656	-0.38656	-0.38656	-0.38656	-0.38656	-0.38656	-0.38656	-0.38656	-0.38656	-0.38656	-19.6894	-19.6894	-19.6894	-19.6894	-19.6894	-19.6894	-19.6894	-19.6894	-19.6894	-19.6894	-19.6894	-19.6894	-19.6894	-19.6894	-19.6894	-18.2803	-18.2803	-18.2803	-18.2803	-18.2803	-18.2803	-18.2803	-23.7282	-23.7282	-25.7712	-23.7282	-23.7282	-23.7282	-23.7282	-25.0902	-0.685741	-0.685741	-0.685741	-0.685741
2029	-4.20309	-4.20309	-4.20309	-4.20309	-4.20309	-4.20309	-4.20309	-4.20309	-4.20309	-4.20309	-4.20309	-4.20309	-4.20309	-4.20309	-4.20309	28.7088	28.7088	28.7088	28.7088	28.7088	28.7088	28.7088	28.7088	28.7088	28.7088	28.7088	28.7088	28.7088	28.7088	28.7088	-4.30035	-3.68689	-14.1157	-14.1157	-8.28784	-11.0484	-9.51475	-3.68689	-0.926324	1.22078	-8.59456	-3.07343	-12.2753	-6.75419	-4.91381	2.89991	2.89991	1.86051	1.86051
2030	-45.4628	-45.4628	-45.4628	-45.4628	-45.4628	-45.4628	-45.4628	-45.4628	-45.4628	-45.4628	-45.4628	-45.4628	-45.4628	-45.4628	-45.4628	-0.370054	-0.370054	-0.370054	-0.370054	-0.370054	-0.370054	-0.370054	-0.370054	-0.370054	-0.370054	-0.370054	-0.370054	-0.370054	-0.370054	-0.370054	-0.225577	-0.225577	-0.225577	-0.225577	-0.225577	-0.225577	-0.225577	-0.225577	-0.225577	-0.225577	0.642027	-0.225577	2.37723	-0.225577	-0.225577	1.0101	1.0101	1.0101	1.0101
2031	-16.9131	-4.23884	-9.87185	-11.2801	-14.0966	-11.2801	-8.4636	-9.87185	-11.2801	-11.2801	-7.05534	-6.35122	-9.87185	-1.42233	-14.8007	-28.7376	-22.9203	-21.466	-12.74	-17.103	-14.1943	-9.8313	-6.92263	-19.2845	-24.3746	-4.01396	-17.8301	-6.92263	-12.74	-29.4648	15.5806	14.0598	14.0598	9.49738	15.5806	10.2578	12.539	12.539	10.2578	-3.4294	16.341	20.9034	14.0598	12.539	-7.23139	14.1042	14.1042	14.1042	14.1042
2032	7.8869	7.8869	11.6071	11.6071	15.3274	15.3274	7.8869	11.6071	45.0893	45.0893	11.6071	20.9077	26.4881	19.0476	19.0476	-2.05681	-2.05681	19.1642	19.1642	2.84035	2.84035	-2.05681	15.8994	35.4881	35.4881	1.20797	2.84035	4.47274	9.3699	11.0023	1.01385	1.01385	15.1261	25.5246	23.2963	23.2963	29.9811	15.1261	17.3543	17.3543	18.8398	22.5536	15.8688	12.8978	7.69859	13.9402	13.9402	13.9402	12.7776
2033	52.2726	54.5797	59.194	63.8084	61.5012	68.4227	63.8084	61.5012	73.037	66.1155	77.6513	86.88	86.88	84.5728	84.5728	59.8548	65.1247	58.0981	63.3681	65.1247	66.8814	66.8814	66.8814	63.3681	65.1247	65.1247	66.8814	66.8814	66.8814	66.8814	-13.2126	-10.22	-22.9388	-22.1906	-13.2126	-16.2053	-17.7016	-22.9388	-10.9681	-6.47913	-9.47179	-9.47179	-7.22729	-8.72363	-13.2126	3.67097	0.838432	7.07002	7.63653
2034																															-27.9449	-27.9449	-25.8563	-6.53718	-4.97076	-4.97076	-27.9449	-32.122	-32.122	-32.122	-32.122	-16.4578	-25.8563	-25.8563	-23.7678	2.90685	2.90685	2.90685	4.4982
2035	21.8434	19.8782	19.8782	21.8434	2.19122	2.19122	23.8086	25.7738	25.7738	25.7738	25.7738	19.8782	19.8782	19.8782	23.8086	-11.6998	-28.5807	-28.5807	-11.6998	-10.4012	-10.4012	-14.2968	-10.4012	-10.4012	-10.4012	-15.5954	-0.0129853	-0.0129853	-0.0129853	-14.2968	24.3875	32.3449	32.3449	32.3449	22.2934	22.2934	15.5924	18.1053	16.43	16.43	14.7548	13.0795	13.4983	13.4983	8.05378	-4.35822	-0.0108684	-0.0108684	-8.70558
2037	-26.8454	-26.8454	-26.8454	-26.8454	-26.8454	-26.8454	-26.8454	-26.8454	-26.8454	-26.8454	-26.8454	-26.8454	-26.8454	-26.8454	-26.8454																-28.4493	-28.4493	-28.4493	-28.4493	-28.4493	-28.4493	-30.3322	-34.098	-35.7456	-34.098	-27.9785	-26.5663	-11.503	-13.386	-29.3907	-2.0098	-2.0098	-2.0098	-2.0098
2039																															-28.0555	-23.4876	-29.1975	-30.3395	-31.4814	-26.7708	-31.8621	-32.6234	-31.4814	-28.0555	-32.6234	-38.3333	-38.3333	-38.3333	-38.3333	-12.816	-12.816	-12.816	-12.816
2041	-6.02796	-4.88196	-11.758	-11.758	-11.758	-11.758	-11.758	-11.758	-11.758	-11.758	-7.17396	-7.17396	-7.17396	-10.612	-9.46596	-4.0618	-5.30775	-21.5051	-21.5051	-21.5051	-21.5051	-21.5051	-21.5051	-21.5051	-21.5051	-6.5537	-6.5537	-6.5537	-30.2268	-6.5537	-0.789001	4.67932	-7.8197	-7.8197	-2.35138	-2.35138	-0.789001	-0.789001	-3.91376	-3.91376	5.46051	5.46051	-1.57019	-10.1633	1.55457	4.00321	4.00321	4.00321	4.00321
2042	-31.7569	-3.18997	-3.18997	-17.4734	-17.4734	-17.4734	-23.8216	-23.8216	-23.8216	-17.4734	-17.4734	-17.4734	-20.6475	-17.4734	-14.2993	-24.2212	-5.97811	-5.97811	-12.293	-5.97811	-5.97811	-27.0278	-17.2046	-17.2046	-14.398	-17.2046	5.24839	-29.8344	-9.48639	2.44176	-5.00213	-8.93308	-12.2089	-8.27792	-7.62276	-2.59988	2.20461	-5.00213	-5.00213	-8.93308	-8.93308	-12.864	-6.9676	-2.3815	-7.62276	-2.2632	-19.939	-20.9788	-4.86258
2043	48.9861	45.4388	41.8915	34.7969	56.0806	17.0605	31.2496	31.2496	25.9287	29.476	31.2496	29.476	31.2496	41.8915	13.5132	-0.624547	5.58642	15.938	5.58642	1.44577	-3.73003	-0.624547	5.58642	0.410614	15.938	15.938	12.8325	6.62158	13.8677	-16.152	11.3316	4.37337	2.8271	9.78533	10.5585	14.4241	15.9704	4.37337	2.8271	0.507693	-1.81172	0.121125	-0.265443	-8.76994	1.28083	26.0421	29.4258	37.0391	34.5013
2045	-3.21662	-3.21662	1.05323	11.0162	-1.79334	6.74637	-6.06319	-8.90976	-4.63991	-7.48648	8.16966	-3.21662	-16.0262	-17.4495	-25.9892	-26.2111	-26.2111	-44.0345	-33.6969	-19.7947	-26.7458	-25.1417	-43.3216	-47.5992	-32.6275	-34.7663	-31.5581	-23.0029	-26.2111	-41.1828	-12.7162	-12.7162	-12.7162	-12.7162	-12.7162	-12.7162	-12.7162	-9.27979	-16.8398	-14.778	-20.9635	-21.6507	-21.6507	-23.0253	-17.5271	2.52932	2.52932	2.52932	2.52932
2046	-22.3278	-22.3278	-8.41642	-9.5757	-4.93856	-4.93856	-25.8057	-25.8057	-23.4871	-23.4871	-24.6464	-24.6464	-17.6907	-17.6907	-17.6907	-1.65224	-1.65224	0.970365	-5.58615	-5.58615	-5.58615	-6.89746	-6.89746	-9.52006	-9.52006	0.970365	0.970365	-6.89746	-6.89746	-6.89746	-10.0772	-10.0772	-10.0772	-10.0772	-10.0772	-10.0772	-10.0772	-10.0772	-10.0772	-10.0772	-12.0321	-12.0321	-12.0321	-10.0772	-12.0321	-6.0094	-6.0094	-6.0094	-6.0094
2047	-20.3455	-20.3455	-20.3455	-20.3455	-20.3455	-20.3455	-20.3455	-20.3455	-20.3455	-20.3455	-20.3455	-20.3455	-20.3455	-20.3455	-20.3455	-19.6498	-19.6498	-19.6498	-19.6498	-19.6498	-19.6498	-19.6498	-19.6498	-19.6498	-19.6498	-19.6498	-19.6498	-19.6498	-19.6498	-19.6498	-0.974131	-0.974131	-0.974131	-0.974131	-0.974131	-0.974131	-0.974131	-7.96293	-16.7796	-16.7796	-16.7796	-16.7796	-16.7796	-10.1133	-10.1133	0.492413	0.492413	0.492413	0.492413
2048	3.44509	5.29232	6.21594	10.834	9.91041	12.0655	6.21594	5.29232	-3.94384	3.44509	3.44509	3.44509	3.44509	-1.6348	-2.09661	12.5871	15.8847	13.0582	20.1244	22.2442	22.4797	17.2979	10.2318	6.93424	8.81854	8.81854	8.81854	8.81854	2.45902	1.7524	7.90312	7.90312	7.90312	7.90312	7.90312	7.90312	7.90312	7.90312	7.90312	7.90312	7.90312	7.90312	7.90312	8.01482	7.90312	-3.476	-3.476	-3.476	-3.476
2050	-31.3342	-29.8733	-31.3342	-31.3342	-39.6131	-19.6464	-19.6464	-27.6818	-21.1074	-31.3342	-28.4123	-13.8025	-16.7245	-10.8806	-13.8025	-9.24492	-9.24492	-9.24492	-9.24492	-9.24492	-9.24492	-9.24492	-9.24492	-9.24492	-9.24492	-9.24492	-9.24492	-9.24492	-9.24492	-9.24492	-2.85186	-2.85186	-2.85186	-2.85186	-2.85186	-2.85186	-2.85186	-2.85186	-2.85186	-2.85186	-3.66823	-7.75008	-2.03548	-8.56645	-10.1992	-4.37316	-4.37316	-4.37316	-4.37316
2052	13.4931	4.48568	11.6916	15.2945	18.8975	15.2945	-2.72023	18.8975	18.8975	-9.92614	11.6916	-6.32319	-9.92614	17.096	22.5005	-27.162	-76.1621	-35.1079	-8.62137	-12.5944	-25.8376	-45.7026	-13.9187	-13.9187	-41.7296	-35.1079	-54.9729	-44.3782	-19.216	-9.9457	-2.07894	-2.07894	-2.07894	-2.07894	-2.07894	-2.07894	-2.07894	-2.07894	-2.07894	-2.07894	-10.3646	3.94697	0.934016	-9.61133	-7.35161	4.97586	4.97586	4.97586	4.97586
2053	-4.46891	-4.46891	-4.46891	-4.46891	-4.46891	-4.46891	-4.46891	-4.46891	-4.46891	-4.46891	-4.46891	-4.46891	-4.46891	-3.65933	-7.70725	-46.1941	-46.1941	-46.1941	-46.1941	-46.1941	-46.1941	-46.1941	-46.1941	-46.1941	-46.1941	-46.1941	-46.1941	-46.1941	-46.1941	-46.1941	-13.4138	-13.4138	-13.4138	-13.4138	-13.4138	-13.4138	-13.4138	-13.4138	-13.4138	-13.4138	-8.32048	-9.59381	-15.9604	-13.8382	-13.4138	-0.956049	-0.956049	-0.956049	-0.956049
2054	-17.1628	-16.5157	-1.63086	-1.63086	-15.0056	-17.1628	-15.8685	0.957805	1.60497	0.957805	0.957805	-3.57235	-21.693	-13.2798	-2.92519	5.71457	-17.2235	-4.2585	-4.2585	-12.237	18.6796	13.693	37.6284	53.5853	21.6715	31.6446	39.623	20.6742	15.6876	15.6876	2.37528	2.37528	2.37528	2.37528	-2.64312	-3.6468	-0.0335516	-4.249	-5.45342	1.77307	-5.45342	-1.23797	-8.16335	1.17086	7.79515	27.9836	27.9836	25.4239	25.4239
2055	0.454043	7.86459	7.04119	-2.83953	-1.19274	1.27744	3.74762	2.92422	8.68798	7.04119	5.39441	11.9816	10.3348	2.10083	2.10083	-11.6523	-10.4585	-13.4432	-16.4279	-12.8462	-14.6371	-11.6523	-11.0554	-17.6218	-12.8462	-13.4432	-12.8462	-15.234	-12.8462	-11.6523	-13.2918	-12.2989	-8.32758	-6.01095	-9.32042	-7.99663	-10.6442	-11.3061	-8.65853	-11.968	-7.66569	-8.65853	-5.01811	-6.67284	-9.32042	-1.72905	-1.72905	-1.72905	-2.23044
2056	-22.5917	-36.9266	-26.8922	-26.8922	-28.3257	-35.4931	-24.0252	-24.0252	-28.3257	-12.5573	-39.7936	-21.1583	-24.0252	-28.6124	-16.8578	25.4427	25.4427	25.4427	25.4427	25.4427	25.4427	25.4427	25.4427	25.4427	-77.863	16.588	16.588	16.588	16.588	16.588	15.6707	15.6707	15.6707	15.6707	15.6707	15.6707	15.6707	15.6707	15.6707	13.4644	22.9198	15.3555	19.1377	18.1921	18.1921	2.74152	2.74152	2.74152	2.74152
2057																															-14.7603	-1.64651	-6.01778	3.4533	-16.9459	-6.01778	-6.01778	-6.01778	-6.01778	-16.9459	-16.9459	-13.3032	-13.3032	-11.1176	1.26767	7.597	5.42332	8.68384	6.51016
2058	-8.54835	-14.4868	-12.1114	-37.0528	-21.019	-33.4897	-34.6774	-31.1143	-22.8006	-39.4281	-9.73604	-24.5821	-19.2375	-18.0498	-42.9912	6.37764	22.4346	12.399	12.399	11.3955	4.37052	9.38833	-1.65086	14.4061	1.35983	14.4061	1.35983	8.38477	10.3919	-11.6865	-16.4581	-16.4581	-16.4581	-16.4581	-16.4581	-16.4581	-16.4581	-16.4581	-9.82778	0.780719	-14.469	-16.4581	-17.7842	-17.1211	-12.1484	-3.21828	-3.21828	-3.21828	-3.21828
2059	8.45619	1.67768	1.67768	1.67768	1.67768	1.67768	-6.79546	8.45619	8.45619	8.45619	1.67768	6.76157	6.76157	8.45619	8.45619	4.01722	-1.36298	-1.36298	-1.36298	-1.36298	-1.36298	-3.15638	7.60402	7.60402	7.60402	4.01722	14.7776	14.7776	12.9842	12.9842	-2.71226	9.08019	14.9764	6.13208	4.16667	8.09748	-2.71226	-2.71226	1.21855	-11.5566	7.11478	-12.5393	-7.62579	7.11478	-8.60849	0.240577	0.240577	0.240577	0.240577
2061	-19.2081	-19.2081	-19.2081	-19.2081	-19.2081	-19.2081	-19.2081	-19.2081	-19.2081	-19.2081	-19.2081	-19.2081	-19.2081	-19.2081	-19.2081	-13.4905	-13.4905	-13.4905	-13.4905	-13.4905	-13.4905	-13.4905	-13.4905	-13.4905	-13.4905	-13.4905	-13.4905	-13.4905	-13.4905	-13.4905	-9.92873	-9.92873	-9.92873	-9.92873	-9.92873	-9.92873	-10.712	-8.36227	-11.1036	-12.2784	-7.97066	4.16939	-13.8449	-14.6281	-13.0616	-1.33776	-1.33776	-1.33776	-1.33776
2062	-11.2979	-11.2979	-11.2979	-11.2979	-11.2979	-11.2979	-11.2979	-11.2979	-11.2979	-11.2979	-11.2979	-11.2979	-11.2979	-11.2979	-11.2979	-20.2181	-20.2181	-20.2181	-20.2181	-20.2181	-20.2181	-20.2181	-20.2181	-20.2181	-20.2181	-20.2181	-20.2181	-20.2181	-20.2181	-20.2181	-10.4217	-10.4217	-10.4217	-10.4217	-10.4217	-10.4217	-10.4217	-17.0083	-13.0564	-6.79906	-19.643	-17.667	-10.4217	-13.0564	-13.0564	-1.38685	-1.38685	-1.38685	-1.38685
2064	-4.11283	-4.11283	-4.11283	-4.11283	-4.11283	-4.11283	-4.11283	-4.11283	-4.11283	-4.11283	-4.11283	-4.11283	-4.11283	-4.11283	-4.11283	6.25932	6.25932	6.25932	6.25932	6.25932	6.25932	6.25932	6.25932	6.25932	6.25932	6.25932	6.25932	6.25932	6.25932	6.25932	-28.6232	-28.6232	-28.6232	-28.6232	-28.6232	-28.6232	-29.3442	-28.6232	-28.7433	-28.7433	-11.8604	-14.5641	-27.6619	-28.6232	-25.7393	-1.57191	-1.57191	-1.57191	-1.57191
2065	-11.886	-7.51156	-8.7614	-8.7614	-20.01	-16.2605	-16.2605	-17.5103	-17.5103	-16.2605	-10.0112	-6.26172	-6.26172	-7.51156	-11.2611	-14.5617	-14.5617	-14.5617	-14.5617	-14.5617	-14.5617	-14.5617	-14.5617	-14.5617	-14.5617	-14.5617	-14.5617	-14.5617	-14.5617	-14.5617	-2.76643	-2.76643	-2.76643	-2.76643	-5.30295	-6.14846	-4.45744	-2.76643	-2.76643	-4.45744	-7.83948	-9.5305	-13.758	-11.2215	-12.9125	1.42503	1.42503	1.42503	3.49493
2066																															-17.9599	-17.9599	-17.9599	-17.9599	-17.9599	-17.9599	-23.2958	-19.9609	-16.6259	-23.2958	-23.2958	-27.2978	-27.2978	-23.6293	-23.6293	1.39081	1.39081	1.39081	1.39081
2070	18.1995	18.1995	18.1995	18.1995	18.1995	18.1995	18.1995	18.1995	18.1995	18.1995	18.1995	18.1995	18.1995	18.1995	18.1995	-2.9014	-2.9014	-2.9014	-2.9014	-2.9014	-2.9014	-2.9014	-2.9014	-2.9014	-2.9014	-2.9014	-2.9014	-2.9014	-2.9014	-2.9014	-0.130372	-0.130372	5.52727	-2.59021	14.3827	-1.11431	4.29735	5.52727	-11.4456	-11.4456	-8.86281	-6.46447	-6.46447	-7.75589	-1.85226	1.99572	1.99572	1.99572	1.99572
2071	-8.94817	-8.94817	-8.94817	-8.94817	-8.94817	-8.94817	-8.94817	-8.94817	-8.94817	-8.94817	-8.94817	-8.94817	-8.94817	-8.94817	-8.94817	-17.8801	-17.8801	-17.8801	-17.8801	-17.8801	-17.8801	-17.8801	-17.8801	-17.8801	-17.8801	-17.8801	-17.8801	-17.8801	-17.8801	-17.8801	-13.1649	-13.1649	-13.1649	-13.1649	-13.1649	-13.1649	-13.1649	-15.1236	-28.8344	-25.5699	-23.6112	-19.6939	-12.512	-18.3881	-17.7352	0.656854	0.656854	0.656854	0.656854
2072																															6.11457	6.11457	6.11457	6.11457	10.5669	10.5669	-5.01633	-8.72663	-14.6631	-14.6631	-14.6631	23.924	-14.6631	1.66221	6.85663	-1.0099	-1.0099	-1.0099	-1.0099
2073																-0.0119033	-0.0119033	-0.0119033	-0.0119033	-0.0119033	-0.0119033	-0.0119033	-0.0119033	-0.0119033	-0.0119033	-0.0119033	-0.0119033	-0.0119033	-0.0119033	-0.0119033	-3.78266	-3.78266	-3.78266	-3.78266	-3.78266	-3.78266	-3.78266	-3.78266	-3.78266	-3.78266	-3.78266	-3.78266	-3.78266	-5.66928	-2.83935	0.118697	0.118697	0.118697	0.118697
2074	-3.9185	-3.9185	-3.9185	-3.9185	-3.9185	-2.7609	-1.60329	-2.7609	-6.23372	-5.07611	-3.9185	-3.9185	-7.39133	-5.07611	-5.07611	11.6427	11.6427	11.6427	11.6427	11.6427	11.6427	11.6427	9.18906	7.96221	6.73537	6.73537	4.28168	6.73537	7.96221	5.50853	-25.5115	-25.5115	-25.5115	-25.5115	-25.5115	-25.5115	-25.5115	-26.409	-24.6141	-21.0243	-22.8192	-24.6141	-24.6141	-23.7166	-16.8362	-0.512511	-0.512511	-0.512511	-0.512511
2076																															26.7487	26.7487	26.7487	26.7487	31.4431	23.932	23.932	33.3208	33.3208	35.1986	35.1986	31.4431	31.4431	24.8709	24.8709	-6.0212	-6.0212	-6.0212	-6.0212
2078	-4.42582	-4.42582	-4.42582	-2.95545	-2.95545	-4.42582	-4.42582	-2.95545	-1.48508	8.80753	8.80753	-4.42582	-1.48508	-0.0147037	-1.48508	-18.7322	-18.7322	-18.7322	-29.1809	-29.1809	-5.96157	-5.96157	-5.96157	-8.28351	-2.47867	-2.47867	-10.6054	-4.8006	-2.47867	-2.47867	-9.40205	-9.40205	-9.40205	-9.40205	-9.40205	-9.40205	-9.40205	-9.40205	-9.40205	-9.40205	-9.40205	-9.40205	-7.38877	-9.40205	-7.38877	-6.07009	-6.07009	-6.07009	-6.07009
2079	-28.9298	-30.3233	-34.5039	-34.5039	-30.3233	-30.3233	-30.3233	-30.3233	-31.7168	-31.7168	-29.6265	-26.1427	-25.4459	-23.3556	-24.7492	-6.75991	-12.8941	-7.98675	-7.98675	-7.98675	-7.98675	-6.75991	-6.75991	-6.75991	-6.75991	-5.53306	-1.85253	-5.53306	-0.62569	1.828	-29.9925	-29.9925	-29.9925	-29.9925	-29.9925	-29.9925	-29.9925	-29.9925	-29.9925	-29.9925	-29.9925	-31.7942	-30.8934	-28.963	-23.172	-3.70872	-3.70872	-3.70872	-3.70872
2081	12.3343	12.3343	12.3343	12.3343	7.84093	41.5412	39.2945	30.3078	16.8277	19.0744	12.3343	-7.88587	12.3343	-5.63918	-2.26915	3.26699	3.26699	18.2876	31.4307	18.6632	38.941	35.1859	35.1859	31.4307	27.6756	14.5325	-9.87608	3.26699	10.7773	-7.9985	-3.53221	-4.27427	5.37251	5.37251	5.37251	5.37251	5.12516	5.37251	5.37251	5.37251	5.37251	5.37251	5.37251	5.37251	5.37251	13.4309	13.8829	13.8829	15.2386
2082																															-4.16453	-4.16453	-4.16453	-4.16453	-4.16453	-14.6959	-9.25469	-1.53169	-1.00512	-7.32394	-10.8783	-11.5365	-12.0631	-8.37708	-13.6428	1.29831	1.29831	1.29831	1.29831
2085	14.2615	14.2615	14.2615	14.2615	14.2615	14.2615	14.2615	14.2615	-10.0719	3.68176	16.3775	3.68176	22.7253	3.68176	17.4355	14.5546	14.5546	14.5546	14.5546	14.5546	14.5546	14.5546	18.6458	-5.90161	8.41772	22.737	8.41772	26.8283	10.4633	25.8055	-4.22136	-4.22136	-4.22136	-4.22136	-4.22136	-4.22136	-4.22136	-4.22136	-4.22136	-4.22136	-5.99503	-12.2029	-13.0897	-15.7503	-2.44768	-4.71709	-4.71709	-4.71709	-4.71709
2086	32.4364	32.4364	32.4364	32.4364	32.4364	32.4364	32.4364	32.4364	32.4364	32.4364	32.4364	32.4364	32.4364	32.4364	32.4364																-16.1387	-16.1387	-16.1387	-16.1387	-16.1387	-16.1387	-8.97549	-8.97549	-3.55945	-8.45136	1.09952	1.09952	0.633619	0.633619	-3.55945	-8.5399	-8.5399	-8.5399	-8.5399
2089	33.3004	33.3004	38.2375	30.8319	43.1745	23.4263	38.2375	20.9578	38.2375	35.7689	30.8319	30.8319	18.4893	18.4893	18.4893	-9.41719	-9.41719	-0.871646	9.38301	-5.99897	-7.70808	4.25568	-12.8354	9.38301	2.54657	23.0559	23.0559	19.6377	19.6377	19.6377	-3.87464	-1.89946	-8.48339	-9.14178	-8.48339	-5.84982	-6.50821	-9.80018	-5.19143	-9.14178	-3.87464	-3.87464	-3.87464	0.0757152	-1.24107	-0.0149978	-0.0149978	-0.0149978	-0.0149978
2090	15.9685	15.9685	15.9685	15.9685	15.9685	15.9685	15.9685	5.42592	5.42592	28.6196	28.6196	22.2941	-3.00815	5.42592	7.53444	-15.3183	-15.3183	-15.3183	-15.3183	-15.3183	-15.3183	-15.3183	-16.511	-16.511	-9.35475	-9.35475	-20.0891	-32.0161	-18.8964	-20.0891	-7.16881	-7.16881	-7.16881	-7.16881	-7.16881	-7.16881	-7.16881	-7.16881	-7.16881	-1.40687	-1.40687	4.99528	10.7572	6.27571	6.27571	-0.009999	-0.009999	-0.009999	-0.009999
2091	28.1292	28.8698	22.9447	24.426	34.7948	25.9073	27.3885	17.0197	34.7948	25.9073	19.9822	22.9447	22.9447	27.3885	24.426	-11.3995	17.3021	18.5499	18.5499	7.3189	17.3021	13.5584	14.8063	17.3021	12.3105	16.0542	9.81469	12.3105	18.5499	8.56679	33.887	33.887	11.0075	6.77061	-5.09279	-4.2454	10.1602	-1.70325	20.3288	-0.00847386	11.0075	12.7023	25.4131	19.4814	22.8709
2092																															29.845	-4.162	-4.162	12.0686	6.65842	8.97708	12.0686	8.97708	-4.162	-6.48066	8.97708	12.0686	-10.3451	-10.3451	-8.02643	-2.80887	0.753104	0.753104	-4.33544
2093	-18.0991	-18.0991	-18.0991	-18.0991	-18.0991	-18.0991	-18.0991	-18.0991	-18.0991	-18.0991	-18.0991	-18.0991	-18.0991	-18.0991	-18.0991	-8.41238	-8.41238	-8.41238	-8.41238	-8.41238	-8.41238	-8.41238	-8.41238	-8.41238	-8.41238	-8.41238	-8.41238	-8.41238	-8.41238	-8.41238	-8.44757	-8.44757	-8.44757	-8.44757	-8.44757	-8.44757	-14.9355	-13.4938	-14.9355	-14.9355	-19.9817	-19.9817	-19.9817	-19.9817	-19.2609	0.240577	0.240577	0.240577	0.240577
2094	12.8443	11.1849	11.1849	17.8228	17.8228	7.86591	7.86591	1.22801	1.22801	-7.06937	-7.06937	12.8443	12.8443	12.8443	12.8443	-1.06867	-1.06867	-1.06867	-1.06867	-1.06867	-1.06867	-1.06867	-1.06867	-1.06867	-1.06867	-1.06867	-1.06867	-1.06867	-1.06867	-1.06867	16.9309	16.9309	16.9309	16.9309	16.9309	9.36479	9.36479	9.7087	9.7087	4.54999	4.54999	10.0526	10.0526	1.79867	1.79867	-6.30667	-6.30667	-6.30667	-6.30667
2096	8.54137	8.54137	0.192035	0.192035	26.9099	26.9099	18.5606	18.5606	28.5798	28.5798	-3.1477	-3.1477	0.192035	-1.47783	0.192035	-25.1106	-25.1106	-16.0722	-16.0722	4.58698	4.58698	5.87818	5.87818	20.0813	20.0813	-0.577811	-0.577811	-13.4898	-25.1106	-18.6546	12.5335	-0.569733	-7.50673	-9.04828	6.36726	-2.11129	1.7426	1.7426	12.3793	12.3793	-10.5898	-7.50673	-8.27751	-17.5268	-12.1314	1.07597	1.07597	1.07597	1.07597
2097	38.5609	-7.10124	-7.10124	-8.6758	-8.6758	0.771532	0.771532	-8.6758	-8.6758	8.64431	8.64431	-7.10124	-7.10124	-10.2504	-10.2504	-1.87333	-0.38656	-0.38656	-10.7939	-10.7939	-12.2807	-12.2807	-12.2807	-12.2807	-12.2807	-12.2807	-18.2278	-18.2278	-18.2278	-18.2278	-9.57151	-9.57151	-9.57151	-8.1803	0.630681	2.25376	2.25376	-8.1803	-8.1803	-6.09349	-6.09349	-1.22426	-1.22426	-4.00668	-4.00668	-1.05197	-1.05197	-1.05197	-1.05197
2100	14.2653	14.2653	14.2653	14.2653	14.2653	14.2653	14.2653	5.33833	-5.37404	12.4799	12.4799	10.6945	5.33833	14.2653	7.12373	6.38298	6.38298	6.38298	6.38298	6.38298	-11.4808	2.38362	3.98336	-5.6151	-13.6138	-20.0128	-10.4143	-21.6125	13.5818	-4.01536	15.014	15.014	15.014	15.014	15.014	15.014	15.014	15.014	15.014	15.014	19.6767	15.014	15.014	6.72469	5.68853	-3.4956	-3.4956	-3.4956	-3.4956
2101																															-4.5681	2.44895	9.81685	16.8339	4.55407	8.06259	-1.76128	3.15066	-5.97151	8.06259	0.343836	-6.67322	-15.0937	-15.7954	-6.67322	-3.96894	-6.52296	-2.94734	-2.43653
2102	-2.79128	-6.72592	9.01264	-2.79128	-2.79128	-2.09693	-12.5122	1.37481	-3.48563	0.680461	-6.95737	-1.40258	-3.48563	-6.26302	-6.95737	-4.47143	-28.6413	-7.34879	-29.7923	-26.3394	-24.613	-36.6979	-29.7923	-26.9149	-21.4479	-25.1885	-27.4904	-26.3394	-29.7923	-29.7923	-15.8472	-15.8472	-15.8472	-15.8472	-15.8472	-15.8472	-15.8472	-15.8472	-9.22844	10.6278	5.90015	-2.60968	5.90015	1.17247	2.118	-4.0501	-4.0501	-4.0501	-4.0501
2103	-23.3834	-0.398406	8.79559	-8.06007	-0.398406	-9.5924	-4.9954	-6.52774	-14.1894	-12.6571	-12.6571	-8.06007	-14.9556	-4.9954	-0.398406	-2.1793	6.48836	15.156	8.96483	7.7266	12.6795	17.6325	17.6325	2.77365	2.77365	2.77365	4.01189	8.34572	17.6325	7.7266	1.41113	-3.35315	0.730523	-1.99192	2.09175	-0.6307	-8.11743	-6.07559	6.17542	5.4948	5.4948	0.390217	5.83511	-2.67254	4.13358	-3.13509	4.15582	4.15582	4.15582
2104	22.0428	14.5325	14.5325	14.5325	8.89974	3.26699	1.38941	10.7773	10.7773	7.02216	7.02216	-0.488171	-0.488171	3.26699	3.26699	-26.0604	-22.0273	-22.0273	-22.0273	-32.7821	-20.6829	-34.1265	-23.3716	-23.3716	-31.4378	-31.4378	-27.4047	-27.4047	-31.4378	-31.4378	5.0097	5.0097	5.0097	5.0097	5.0097	5.0097	5.0097	24.4064	-0.341114	-1.67882	-7.02963	-10.3739	-9.70504	-8.03291	-11.7116	1.57655	1.57655	1.57655	1.57655
2105																															7.92509	7.92509	7.92509	7.92509	7.92509	7.92509	7.92509	7.92509	14.2736	14.2736	11.0994	11.0994	12.1574	20.6222	20.6222	4.88955	4.88955	4.88955	4.88955
2109	37.6081	47.8013	29.9632	31.8744	49.0754	47.1642	50.9867	45.253	31.8744	37.6081	45.253	35.6969	41.4306	35.6969	29.9632	-13.7675	-3.3601	4.07374	-22.6881	20.4282	-12.2807	20.4282	-0.38656	-33.0955	8.53405	-1.87333	-15.2542	-10.7939	-34.5822	-12.2807	12.018	12.018	12.018	12.018	12.018	12.018	12.018	12.9754	8.18832	4.35865	4.35865	21.5922	17.7625	41.698	26.3793	4.51869	4.51869	4.51869	4.51869
2110	-11.1212	-8.8423	-8.8423	-3.14494	-6.56335	-3.14494	-3.14494	2.55242	2.55242	0.273473	0.273473	-4.28441	-4.28441	-2.00547	-2.00547	-40.962	-38.6468	-35.1739	-15.4946	-13.1794	-17.8098	-17.8098	-15.4946	-15.4946	-25.9131	-25.9131	-15.4946	-15.4946	-8.54894	-8.54894	7.52278	9.04793	5.99764	3.70992	6.76021	22.0117	22.0117	22.0117	12.8608	11.3356	18.9614	11.3356	9.04793	14.3859	10.5731	-1.0201	-1.0201	-1.0201	-1.0201
2114	21.6025	19.4311	-1.19793	15.0881	28.117	-3.3694	34.6314	28.117	41.1458	12.9167	43.3173	43.3173	41.1458	45.4888	37.8886	3.37231	-0.0169463	-22.0471	-8.49009	-4.25352	-23.7417	8.45619	5.06694	11.8454	-6.79546	16.9293	8.45619	28.7917	25.4025	22.8605	-24.5854	-24.5854	-24.5854	-24.5854	-24.5854	-19.4725	-30.3373	-29.6982	-29.0591	-23.3072	-34.172	-30.9764	-29.0591	-33.8524	-32.2547	-8.61864	-8.61864	-8.61864	-8.61864
2115																															-27.1695	-19.763	-15.4425	-22.2318	-25.9351	-28.4039	-33.9588	-3.09838	-3.09838	-30.8727	-35.8104	-19.763	-20.3802	-11.1221	-11.1221	8.40554	11.4852	8.40554	-0.217632
2116	-29.7424	-29.7424	-29.7424	-29.7424	-29.7424	-29.7424	-29.7424	-29.7424	-29.7424	-29.7424	-29.7424	-29.7424	-29.7424	-29.7424	-29.7424	1.18856	1.18856	1.18856	1.18856	1.18856	1.18856	1.18856	1.18856	1.18856	1.18856	1.18856	1.18856	1.18856	1.18856	1.18856	-7.91146	-7.91146	-7.91146	-7.91146	-7.91146	-7.91146	-7.91146	-7.91146	-7.91146	-7.91146	-7.91146	-7.91146	-7.91146	-7.91146	-7.91146	7.91814	7.91814	7.91814	7.91814
2118	-21.1643	-31.7768	-24.1965	-25.7126	-15.1001	-18.1322	-12.0679	-9.03578	-22.6804	-16.6161	-21.1643	-9.03578	-6.00364	-9.03578	-7.51971	-10.9323	-6.62261	-6.62261	-16.6786	-0.876311	-5.18604	0.560264	-2.31289	-8.05919	-0.876311	-3.74946	6.30657	1.99684	-3.74946	0.560264	-17.7699	-17.7699	-17.7699	-17.7699	-17.7699	-17.7699	-17.7699	-17.7699	-17.7699	-17.7699	-17.7699	-17.7699	-17.7699	-17.7699	-17.7699	-0.528443	-0.528443	-0.528443	-0.528443
2119	2.75055	-13.0572	-13.0572	-3.57256	-3.57256	-9.89567	-9.89567	-17.7996	-17.7996	-16.2188	-16.2188	-13.0572	-13.0572	-5.15334	-5.15334	-23.1493	-18.4442	-18.4442	-23.1493	-23.1493	-20.0125	-20.0125	-18.4442	-18.4442	-18.4442	-18.4442	-23.1493	-23.1493	-2.76035	-2.76035	-3.16469	-3.16469	-3.16469	4.55407	4.55407	5.95748	5.25577	10.1677	10.1677	12.9745	12.9745	8.06259	8.06259	-8.07663	-8.07663	-0.769542	-0.769542	-0.769542	-1.7821
2120	-7.09198	-7.09198	-7.09198	-7.09198	-7.09198	-7.09198	-7.09198	-0.455692	-7.09198	-4.43746	-7.09198	0.871566	-7.09198	-7.09198	-0.455692	0.489047	0.489047	0.489047	0.489047	0.489047	5.84846	5.84846	-7.55008	-2.19066	-10.2298	-10.2298	-7.55008	0.489047	0.489047	-3.53052	-7.03065	-7.03065	-7.03065	-7.03065	-7.03065	-8.54235	-8.54235	7.33047	5.81877	1.28368	-7.03065	-10.8099	-6.2748	-6.2748	-0.983863	9.07889	9.07889	9.07889	9.07889
2123	-5.21694	-5.21694	-5.21694	-5.21694	-5.21694	-9.97639	-9.97639	10.6848	10.6848	-2.5974	-2.5974	9.20897	1.82999	1.82999	-1.12161	-9.58094	-9.58094	-9.58094	-9.58094	-9.58094	-13.0586	-13.0586	13.0238	13.0238	-9.58094	-11.3198	4.32968	-6.10329	-9.58094	-2.62563	3.34877	3.34877	3.34877	3.34877	15.764	6.03315	8.04644	10.2834	10.2834	-0.00671096	-0.00671096	6.3687	9.38863	3.34877	3.34877	-1.65916	-1.65916	-1.65916	-1.65916
2124	20.1555	20.1555	18.3885	18.3885	9.55354	9.55354	9.55354	14.8545	11.3205	9.55354	7.78655	6.01955	11.3205	6.01955	14.8545	0.970365	0.970365	4.90427	4.90427	2.28167	2.28167	2.28167	7.52688	8.83819	6.21558	-5.58615	6.21558	3.59297	3.59297	3.59297	-20.381	-20.381	-20.381	-20.381	-20.381	-20.381	-20.381	-20.381	-20.381	-22.922	-23.4867	-19.8163	-15.8636	-16.1459	-17.5576	-4.15863	-4.15863	-4.15863	-4.15863
2126	1.65864	1.65864	1.65864	1.65864	1.65864	1.65864	1.65864	1.65864	1.65864	1.65864	1.65864	1.65864	1.65864	1.65864	1.65864	-4.22061	-4.22061	-4.22061	-4.22061	-4.22061	-4.22061	-4.22061	-4.22061	-4.22061	-4.22061	-4.22061	-4.22061	-4.22061	-4.22061	-4.22061	6.78157	6.78157	6.78157	6.78157	6.78157	6.78157	6.78157	2.09816	5.84489	-1.64856	-1.64856	3.03484	-7.26864	-1.18022	-1.18022	-2.27685	-2.27685	-2.27685	-2.27685
2127	-16.9937	-16.9937	-16.9937	-16.9937	-16.9937	-16.9937	-16.9937	-16.9937	-16.9937	-16.9937	-16.9937	-18.5029	-18.5029	-12.466	-12.466	-5.27313	-5.27313	-5.27313	-4.22061	-4.22061	-1.06305	-1.06305	-0.0105252	-0.0105252	-0.0105252	-0.0105252	-0.0105252	-0.0105252	-0.0105252	-0.0105252	-14.3397	-14.3397	-14.3397	-14.3397	-14.3397	-14.3397	-14.3397	-14.3397	-14.3397	0.499123	0.499123	3.19709	3.19709	-10.9672	-10.9672	-0.261938	-0.261938	-0.261938	-0.261938
2129	-18.9697	-18.9697	-18.9697	-18.9697	-18.9697	-18.9697	-18.9697	-18.9697	-18.9697	-18.9697	-18.9697	-18.9697	-18.9697	-18.9697	-18.9697	0.0555864	0.0555864	0.0555864	0.0555864	0.0555864	0.0555864	0.0555864	0.0555864	0.0555864	0.0555864	0.0555864	0.0555864	0.0555864	0.0555864	0.0555864	-8.99899	-8.99899	-8.99899	-8.99899	-8.99899	-8.99899	-8.99899	-8.99899	-8.99899	-8.99899	-6.75205	-6.75205	-6.75205	-7.87552	-7.87552	-4.0096	-4.0096	-4.0096	-4.0096
2132	-35.7758	-31.8834	-28.4776	-25.5583	-25.5583	-18.2601	-17.7736	-17.1654	-17.1654	-27.018	-27.018	-34.3162	-24.0987	-25.5583	-15.3408	-8.15022	-2.72449	-8.15022	-17.4515	-15.1261	-21.327	-47.3898	-52.9125	-17.4515	-52.7187	-15.7075	-17.839	4.639	-2.33694	3.47634	-23.6753	-21.4737	-17.0703	-19.272	-13.0339	-9.36445	-11.3827	-10.2818	-7.7132	-10.2818	-12.1165	-10.9545	-9.7314	-9.7314	-5.32805	-2.85242	-1.81893	-2.85242	-1.81893
2133	-37.2855	-37.2855	-37.2855	-37.2855	-37.2855	-37.2855	-37.2855	-37.2855	-37.2855	-37.2855	-37.2855	-37.2855	-37.2855	-37.2855	-37.2855	-17.7237	-17.7237	-17.7237	-17.7237	-17.7237	-17.7237	-17.7237	-17.7237	-17.7237	-17.7237	-17.7237	-17.7237	-17.7237	-17.7237	-17.7237	-12.988	-12.988	-12.988	-12.988	-12.988	-12.988	-0.806311	0.933929	-10.3776	-12.1179	-12.1179	-3.41667	-20.8191	-8.63739	-7.33221	-2.0098	-2.0098	-2.0098	-2.0098
2134																															-0.410644	7.134	13.1697	-2.3507	-3.4285	1.52941	-0.410644	1.52941	-0.410644	-1.05733	2.49943	-1.38067	-0.410644	1.09829	0.882724	-2.0098	-1.0099	-4.0096	-4.0096
2135	2.42237	8.92538	8.92538	7.29963	7.84154	5.67387	18.6799	18.6799	18.6799	18.6799	13.8026	13.8026	17.0541	17.0541	18.6799	11.9061	23.8305	23.8305	6.40249	5.79099	10.0715	37.5894	37.5894	37.5894	24.7478	30.2513	21.0787	30.2513	26.5823	35.7549	11.0284	11.0284	11.0284	21.8604	8.99736	8.32036	10.3514	10.3514	10.3514	6.96635	7.86902	5.61235	6.28935	6.96635	7.30485	-6.59801	-6.59801	-6.59801	-5.99928
2136	70.7203	70.7203	68.3817	75.3976	75.3976	75.3976	56.6885	56.6885	52.0112	49.6726	49.6726	49.6726	47.334	40.3181	54.3499	19.8211	19.8211	16.6258	8.63777	8.63777	8.63777	-2.54553	-2.54553	2.24731	0.649696	7.04015	7.04015	-5.74076	-5.74076	-37.693	51.8378	51.8378	51.8378	51.8378	51.8378	51.8378	51.8378	51.8378	51.8378	52.7636	56.467	59.2445	54.6153	53.6895	72.6692	6.46604	6.46604	6.46604	6.46604
2137	-16.9788	9.34494	-4.8294	-14.9539	-23.0536	-14.9539	-19.0037	-21.0287	-12.929	-14.9539	-8.87921	1.24532	-10.9041	-6.85431	1.24532	-6.5097	7.34072	-3.04709	7.34072	3.87812	0.415512	3.87812	2.14681	5.60942	5.60942	12.5346	10.8033	0.415512	7.34072	7.34072	-22.8597	-32.5781	-31.3633	-36.83	-36.2226	-35.6151	-36.2226	-21.0374	-31.9707	-30.7559	-30.1485	-35.0077	-28.3263	-25.8967	-30.7559	3.39011	2.30179	3.39011	-0.96316
2138	30.8319	24.6606	-21.0072	38.2375	8.61516	13.5522	18.4893	16.0207	3.6781	6.14663	3.6781	1.20958	-1.25895	6.14663	-1.25895	-17.0043	-17.0043	-30.728	-9.81571	-7.20167	-8.50869	-5.89465	-9.81571	-22.8859	-7.20167	1.94746	-4.58764	-5.89465	-1.9736	-22.8859	2.69671	2.69671	2.69671	2.69671	2.69671	2.69671	2.69671	3.80495	9.34614	1.21906	6.39084	13.0403	4.17436	5.65201	15.2567	0.996852	0.996852	0.996852	0.996852
2139	-8.68108	-8.68108	-8.68108	-8.68108	-8.68108	-8.68108	-8.68108	-8.68108	-8.68108	-8.68108	-8.68108	-8.68108	-8.68108	-8.68108	-8.68108	9.81469	9.81469	9.81469	9.81469	9.81469	9.81469	9.81469	9.81469	9.81469	9.81469	9.81469	9.81469	9.81469	9.81469	9.81469	4.34656	4.34656	4.34656	4.34656	4.34656	4.34656	4.34656	4.34656	4.34656	4.34656	4.34656	3.61686	3.61686	3.61686	3.61686	-1.19245	-1.19245	-1.19245	-1.19245
2140	61.455	55.8875	48.4643	52.1759	44.0104	28.9784	15.0598	9.80174	3.92503	7.63663	15.9878	28.0505	3.92503	3.92503	3.92503	20.048	20.048	18.7844	20.048	19.7953	20.048	20.048	20.048	20.048	16.257	13.477	11.2024	2.35673	2.35673	2.35673	14.3258	15.663	14.9944	12.0973	7.23896	8.30868	8.97725	12.3201	14.3258	12.3201	22.0516	30.3716	-32.4742	-32.4742	-32.4742	4.76006	4.76006	3.70187	4.0546
2141	0.54776	-3.95438	-2.45367	-4.70473	0.54776	6.55061	0.54776	6.55061	2.04847	6.55061	-0.952953	0.54776	-1.70331	-2.45367	-8.45652	-18.633	-14.8776	-8.61864	-7.99274	-8.61864	-13.6258	-13.6258	-14.8776	-11.1222	-11.1222	-18.633	-6.11504	-14.8776	-12.374	-17.3812	-5.85027	-5.85027	-5.85027	-5.85027	-5.85027	-5.85027	-5.85027	-5.85027	-5.85027	-5.85027	-5.85027	-9.74612	-10.3954	-12.9927	-15.5899	-3.64832	-3.64832	-3.64832	-3.64832
2142	-8.14019	-3.90051	-6.72696	-3.90051	3.16563	1.7524	-1.07405	21.5376	24.364	24.364	34.2566	34.2566	28.6037	27.1905	30.017	-5.25817	-1.19781	-2.55126	-6.61163	-5.25817	-5.25817	4.21601	5.56947	8.27638	0.155647	-1.19781	0.155647	0.155647	0.155647	-7.96508	-9.52389	-11.1562	-10.8064	-10.4566	-9.75708	-8.53285	-7.65841	-2.06195	-2.7615	-0.896017	-3.46106	-5.09336	-6.25929	-6.0844	-3.46106	1.02671	2.22229	1.6245	0.428915
2146	-8.45111	-6.16238	-11.312	-11.312	-8.45111	-5.01802	-5.01802	-8.45111	-8.45111	-9.59547	-7.30675	-10.7398	-11.8842	-13.0286	-13.0286	-25.2316	-27.4307	-23.0325	-23.0325	-24.1321	-24.1321	-25.2316	-16.4353	-19.7339	-18.6344	-17.5348	-15.3358	-12.0372	-14.2362	-20.8334	-8.30134	-8.30134	-8.30134	-8.30134	-8.30134	-7.55582	-3.08272	-0.100645	-1.59168	-4.57375	-6.8103	-9.79237	-12.7744	-12.0289	-14.2655	-1.87561	-1.87561	-1.87561	-1.87561
2147	4.75106	3.4736	6.02851	12.4158	8.58341	9.43505	13.6932	7.30596	12.4158	13.6932	8.58341	6.02851	0.492884	-4.82983	12.4158																18.2832	18.2832	18.2832	18.2832	18.2832	32.1988	32.1988	26.9804	35.6777	28.7199	25.241	21.7621	25.241	40.4612	113.953	-3.70872	-3.70872	-3.70872	-3.70872
2148	3.80095	3.80095	3.80095	3.80095	3.80095	3.80095	3.80095	3.80095	9.90688	0.747977	-5.35796	-5.35796	-2.30499	6.85392	0.747977	-2.11557	-2.11557	-2.11557	-9.48321	-7.37817	-7.37817	-2.11557	-2.11557	-5.27313	-9.48321	-9.48321	-9.48321	-16.8509	-14.7458	-9.48321	-29.287	-29.287	-38.1261	-37.3895	-26.3406	-26.3406	-31.4968	-44.0189	-43.2823	-39.5993	-27.8138	-42.5457	-46.2286	-35.9163	-32.2334	0.492413	0.492413	0.492413	0.492413
2150	-5.98105	-5.98105	-5.98105	-5.98105	-5.98105	-5.98105	-5.98105	-5.98105	-5.98105	-5.98105	-5.98105	-5.98105	-5.98105	-5.98105	-5.98105	49.5827	49.5827	49.5827	49.5827	49.5827	49.5827	49.5827	49.5827	49.5827	49.5827	49.5827	49.5827	49.5827	49.5827	49.5827	-14.1823	-14.1823	-14.4181	-14.4181	-7.69884	-13.7108	-8.05248	-9.46706	-10.528	-22.9055	-17.2472	-2.39417	-26.7956	-25.0274	-18.6618	-1.6765	-1.6765	-0.009999	-0.009999
2151	-2.54398	-2.54398	-2.54398	-2.54398	-2.54398	-2.54398	-2.54398	-2.54398	-2.54398	-2.54398	-2.54398	-2.54398	-2.54398	-2.54398	-2.54398	-0.596421	-0.596421	-0.596421	-0.596421	-0.596421	-0.596421	-0.596421	-0.596421	-0.596421	-0.596421	-0.596421	-0.596421	-0.596421	-0.596421	-0.596421	24.2854	24.2854	24.2854	24.2854	24.2854	24.2854	24.2854	24.2854	24.2854	24.2854	19.3139	31.7425	15.5854	20.5568	6.88541	-9.84108	-9.84108	-9.84108	-9.84108
2152	-12.2694	-12.2694	-12.2694	-12.2694	-12.2694	-12.2694	-12.2694	-12.2694	-12.2694	-12.2694	-12.2694	-12.2694	-12.2694	-12.2694	-12.2694	-32.935	-32.935	-32.935	-32.935	-32.935	-32.935	-32.935	-32.935	-32.935	-32.935	-32.935	-32.935	-32.935	-32.935	-32.935	-14.0349	-14.0349	-14.0349	-14.0349	-14.0349	-14.0349	-14.0349	-14.0349	-14.0349	-12.2251	-12.2251	-14.9398	-14.9398	-11.3202	-14.9398	-4.38001	-4.38001	-4.38001	-4.38001
2154	-8.69342	-11.2654	-11.2654	-16.4095	-18.9815	-27.9835	-31.8416	-36.9856	-40.8436	-43.4156	-31.8416	-22.8395	-17.6955	-24.1255	-24.1255																-34.3333	-34.3333	-34.3333	-34.3333	-34.3333	-34.3333	-32.8408	-32.0946	-28.3636	-29.1098	-23.1401	-15.6779	-18.6628	-21.6476	-21.6476	5.99934	5.99934	5.99934	5.99934
2156	8.55592	7.12755	18.5545	8.55592	8.55592	8.55592	11.4127	31.4098	2.84245	4.27082	-0.0142837	4.27082	12.841	29.9814	29.9814	-9.9671	-4.19576	-33.0525	-8.81284	-8.81284	1.57558	-13.4299	-1.88723	-11.1214	-5.35003	-3.0415	-1.88723	-5.35003	-7.65857	-7.65857	-12.3249	-18.532	-4.56609	-5.34197	-5.34197	-22.4115	-17.7561	-24.7391	-8.44551	-9.2214	-9.2214	-19.3079	-9.99728	-15.4285	-15.4285
2157	26.3468	31.4591	28.5377	24.1558	23.4254	27.0771	28.5377	15.3918	21.2345	19.7738	21.2345	13.9312	16.8525	16.8525	25.6164	-0.230508	-10.2602	0.297373	0.297373	-0.230508	0.297373	0.297373	0.297373	0.297373	0.297373	0.297373	0.297373	0.297373	0.297373	0.297373	-17.531	-14.9935	-21.3373	-20.0685	-19.7513	-16.2623	-16.2623	-10.5529	-9.91848	-1.67158	-4.20909	-4.20909	-12.456	-14.9935	-6.7466	-3.55842	-0.480498	1.57145	1.57145
2158	17.8845	5.02438	15.7412	15.7412	15.7412	32.888	32.888	30.7446	30.7446	24.3146	26.4579	26.4579	17.8845	17.8845	22.1712	-1.1206	-5.2986	-17.8326	-17.8326	-17.8326	-19.2253	-19.2253	1.66474	1.66474	-13.6546	-22.0106	-22.0106	-19.2253	-19.2253	1.66474	-5.7634	-1.80942	-3.78641	-3.12741	-3.12741	-3.12741	-3.12741	-5.54374	-5.54374	-3.78641	-1.80942	-1.80942	-3.78641	-3.78641	-2.46842	5.99692	2.34185	4.77856	10.8703
2159	-21.301	-20.6862	-24.99	-22.5307	-23.7603	-24.99	-18.8416	-22.5307	-21.301	-23.7603	-20.0713	-18.8416	-22.5307	-16.3823	-27.4494	-15.3222	-15.3222	-15.3222	-15.3222	-15.3222	-15.3222	-15.3222	-15.3222	-15.3222	-15.3222	-15.3222	-15.3222	-15.3222	-15.3222	-15.3222	-8.07664	-8.07664	-8.07664	-8.07664	-8.07664	-8.07664	-5.91374	-6.99519	-8.07664	-8.07664	-3.75083	2.73787	4.90078	-10.2395	-9.15809	-1.71497	-1.71497	-1.71497	-1.71497
2160	-0.627189	-20.1759	7.51812	10.7762	5.88906	9.14719	-3.88531	5.88906	17.2925	-0.627189	4.26	5.88906	28.6959	17.2925	2.63094	38.9101	9.90688	23.6452	28.2247	29.7512	29.7512	34.3306	34.3306	25.1717	25.1717	45.016	45.016	-12.9904	40.4366	14.4863	-1.52796	-1.52796	-1.52796	-1.52796	-1.52796	-1.52796	-1.52796	-1.52796	-1.52796	-1.52796	-1.52796	-1.52796	-1.52796	-1.52796	-1.52796	2.49155	2.49155	2.49155	2.49155
2161	5.45267	5.45267	5.45267	5.45267	5.45267	5.45267	5.45267	5.45267	5.45267	5.45267	5.45267	5.45267	5.45267	5.45267	5.45267	0.819854	0.819854	0.819854	0.819854	0.819854	0.819854	0.819854	0.819854	0.819854	0.819854	0.819854	0.819854	0.819854	0.819854	0.819854	-18.8869	-18.8869	-18.8869	-18.8869	-25.1263	-6.40794	-6.40794	-6.40794	-6.40794	-6.40794	-6.40794	-3.91215	-3.91215	-23.8785	-23.8785	-0.0101	-0.0101	-0.0101	-0.0101
2165	-31.023	-31.023	-31.023	-31.023	-31.023	-31.023	-31.023	-31.023	-31.023	-31.023	-31.023	-31.023	-31.023	-31.023	-31.023	-2.7609	-2.7609	-2.7609	-2.7609	-2.7609	-2.7609	-2.7609	-2.7609	-2.7609	-2.7609	-2.7609	-2.7609	-2.7609	-2.7609	-2.7609	-13.7242	-13.7242	-13.7242	-13.7242	-0.410076	-0.410076	-10.5288	-10.5288	10.2413	10.2413	8.64355	8.64355	17.6972	17.6972	23.5554	0.117485	0.117485	0.117485	0.117485
2166	-5.25744	-5.25744	-5.25744	-5.25744	-5.25744	-5.25744	-5.25744	-5.25744	-5.25744	-5.25744	-5.25744	-5.25744	-5.25744	-5.25744	-5.25744	-27.8859	-27.8859	-27.8859	-27.8859	-27.8859	-27.8859	-27.8859	-27.8859	-27.8859	-27.8859	-27.8859	-27.8859	-27.8859	-27.8859	-27.8859	2.16492	2.16492	2.16492	2.16492	2.16492	2.16492	2.16492	-11.0401	-3.04757	9.11492	-8.26007	-5.48007	-3.16341	0.0799249	-9.65007	-0.836798	-0.836798	-0.836798	-0.836798
2167	13.1297	-0.179677	-0.179677	-0.179677	11.7988	-1.51061	-5.50343	1.15126	-5.50343	1.15126	1.15126	2.4822	-4.17249	-4.17249	-0.179677	-21.8538	-12.0855	-7.74407	-7.74407	-7.74407	-12.0855	-38.1343	-18.5977	-22.9392	-19.6831	-17.5123	-26.1953	-15.3416	-14.2563	-16.427	30.9241	3.36115	3.36115	4.12679	16.7598	12.5488	22.8849	1.82988	11.0175	-6.59214	-3.52959	8.21019	18.6739	-5.82651	-3.52959	2.62078	5.25208	2.62078	5.25208
2168	13.7638	13.7638	12.1615	12.1615	12.1615	4.14998	-0.656946	-0.656946	3.34882	5.75228	15.3661	-0.656946	-13.4754	-7.06618	5.75228	13.2984	13.2984	11.8822	11.8822	11.8822	9.04971	-3.69636	-3.69636	5.50913	-0.8639	-2.98825	-9.36128	-26.356	-18.5668	-32.021	-15.6947	-15.6947	-19.498	-19.498	-19.498	-11.8915	-16.9625	-16.9625	-18.8641	-18.8641	-19.181	-11.8915	-14.11	-14.11	-13.1592	3.28535	3.28535	2.18657	2.18657
2169	33.2889	33.2889	76.6078	89.9367	56.6145	56.6145	66.6111	73.2756	59.9467	66.6111	86.6045	106.598	106.598	69.9434	103.266	13.7735	13.7735	18.945	22.3927	22.3927	22.3927	17.2212	12.0496	12.0496	15.4973	15.4973	24.1165	24.1165	13.7735	12.0496	-1.04417	-8.90821	-4.32085	-6.28686	-9.56355	-9.56355	-9.56355	-5.30386	-8.90821	-7.26987	-8.25287	-3.99318	-2.35484	-17.4276	-4.32085	16.8163	10.8765	13.5164	11.5364
2171	0.312663	6.82647	6.82647	10.7348	10.7348	1.61542	1.61542	2.91819	2.91819	-6.20115	-6.20115	-6.20115	-8.80667	-8.80667	-6.20115	-4.83074	-4.83074	-4.83074	-3.62607	-3.62607	1.19263	1.19263	-4.83074	-4.83074	6.01132	6.01132	6.01132	-3.62607	-3.62607	1.19263	-9.79652	-18.1875	-18.1875	-5.60101	-5.60101	7.68478	7.68478	-4.2025	-9.09727	-11.195	-11.195	-11.195	-7.69876	-7.69876	-2.804	1.25557	1.25557	1.25557	1.25557
2172																															11.1516	11.1516	11.1516	11.1516	11.1516	11.1516	12.9738	20.2624	16.6181	22.9956	10.2405	18.4402	3.86297	-8.89213	-12.5364	-9.32803	-9.32803	-9.32803	-9.32803
2173	2.40797	2.40797	2.40797	2.40797	2.40797	2.40797	1.02408	1.02408	-16.9665	1.02408	-1.7437	-1.7437	-1.7437	3.79186	-7.27927	-19.5621	-19.5621	-19.5621	-19.5621	-19.5621	-19.5621	-24.0308	-24.0308	-31.8512	-28.4996	-18.4449	-18.4449	-22.9136	-29.6168	-18.4449	-8.34653	-8.34653	-8.34653	-8.34653	-8.34653	-8.34653	-1.60731	2.43623	3.44711	0.414462	5.80584	9.84938	8.50153	5.80584	4.458	0.661007	0.661007	0.661007	0.661007
2175	-16.4927	-16.4927	-16.4927	-16.4927	-16.4927	-16.4927	-16.4927	-16.4927	-16.4927	-16.4927	-16.4927	-16.4927	-16.4927	-16.4927	-16.4927	-0.0105252	-0.0105252	-0.0105252	-0.0105252	-0.0105252	-0.0105252	-0.0105252	-0.0105252	-0.0105252	-0.0105252	-0.0105252	-0.0105252	-0.0105252	-0.0105252	-0.0105252	-32.7418	-32.7418	-32.7418	-32.7418	-32.7418	-32.7418	-32.7418	-25.5867	-25.5867	-31.3108	-31.3108	-22.7247	-26.3022	-32.7418	-32.7418	-3.84936	-3.84936	-3.84936	-3.84936
2178	-9.21788	-9.21788	-9.21788	-9.21788	-9.21788	-11.7572	-11.1224	-7.31336	-12.3921	-10.4876	-20.0102	-9.85272	-9.85272	-4.774	0.304723	0.959672	0.959672	0.959672	0.959672	0.959672	0.959672	0.959672	0.959672	0.959672	0.959672	0.959672	0.959672	0.959672	0.959672	0.959672	-14.0559	-14.0559	-14.0559	-14.0559	-14.0559	-14.0559	-14.0559	-16.9942	-15.525	-11.8522	-22.8707	-23.238	-23.6052	-27.2781	-24.3398	-0.187591	-0.187591	-0.187591	-0.187591
2179	-23.9281	-34.3015	-27.3859	-27.3859	-27.3859	-27.3859	-27.3859	-27.3859	-25.0807	-27.9622	-13.5546	-6.639	-7.79161	-30.8437	-18.1651	15.2637	10.8977	-5.69333	-5.69333	-5.69333	-5.69333	-5.69333	-5.69333	-7.43975	-30.1432	1.29235	10.0244	6.53161	-26.6504	-18.7915	-9.79017	-12.8669	-12.0054	-12.0054	-12.0054	-12.0054	-12.0054	-12.0054	-12.0054	4.91662	-15.6975	-16.3128	-15.6975	-4.00591	-2.46754	5.1838	1.72671	7.02267	7.02267
2180	-26.4364	-26.4364	1.46704	4.00372	2.73538	-17.558	-9.948	-27.7047	-11.2163	-6.14298	-12.4847	0.198706	1.46704	-21.363	-27.7047	-12.419	-14.7545	-15.9222	-22.9287	-29.9352	-15.9222	-21.761	-18.2577	-13.5867	-14.7545	-8.91575	-10.0835	-5.41251	-22.9287	-14.7545	7.13865	7.13865	7.13865	7.13865	7.13865	-11.7285	-14.4238	-5.66409	-13.0762	-15.0977	-8.3594	-15.0977	-16.4453	-9.70705	-12.4024	0.348856	0.348856	0.348856	0.348856
2181	43.8482	48.9492	39.4273	48.9492	55.0704	65.2724	48.9492	50.9896	57.1108	47.929	48.9492	48.9492	55.0704	47.929	57.1108	-0.0666223	-0.0666223	-0.0666223	-0.0666223	-0.0666223	-0.0666223	-0.0666223	-0.0666223	-0.0666223	-0.0666223	-0.0666223	-0.0666223	-0.0666223	-0.0666223	-0.0666223	-24.6841	-30.4224	-32.8134	-31.1397	-27.5533	-26.836	-31.1397	-27.5533	-21.0976	-13.9247	-13.9247	-13.2074	-11.0555	-11.0555	-13.9247	1.0502	-3.03264	-3.37288	0.0294872
2182	-7.01821	-7.01821	-0.649599	-0.649599	4.44529	4.44529	3.17157	3.17157	0.624124	0.624124	1.89785	5.71902	1.89785	4.44529	4.44529	-6.99116	-6.99116	-2.34072	-2.34072	0.759572	0.759572	-10.0915	-10.0915	5.41001	5.41001	17.8112	3.85987	5.41001	3.85987	8.51031	10.8564	10.8564	-2.82958	-2.82958	-0.0923803	-0.0923803	12.9093	12.9093	-5.56677	-5.56677	-6.25107	10.8564	-4.54032	-11.0412	-6.93537	1.02051	3.08216	3.08216	3.08216
2183	3.41763	3.41763	3.41763	3.41763	3.41763	3.41763	3.41763	3.41763	3.41763	3.41763	3.41763	3.41763	3.41763	3.41763	3.41763	-0.0128189	-0.0128189	-0.0128189	-0.0128189	-0.0128189	-0.0128189	-0.0128189	-0.0128189	-0.0128189	-0.0128189	-0.0128189	-0.0128189	-0.0128189	-0.0128189	-0.0128189	16.9909	16.9909	16.9909	16.9909	16.9909	16.9909	16.9909	16.9909	16.9909	15.6305	19.7116	16.9909	10.1891	18.3512	18.3512	0.331024	0.331024	0.331024	0.331024
2184	5.1696	5.1696	5.1696	5.1696	5.1696	5.1696	5.1696	5.1696	5.1696	5.1696	5.1696	5.1696	5.1696	5.1696	5.1696	-5.74449	-5.74449	-5.74449	-5.74449	-5.74449	-5.74449	-5.74449	-5.74449	-5.74449	-5.74449	-5.74449	-5.74449	-5.74449	-5.74449	-5.74449	3.68066	3.68066	3.68066	3.68066	3.68066	3.68066	15.6438	11.6561	0.490489	22.0242	0.490489	0.490489	10.061	13.2512	21.2266	3.48218	3.48218	3.48218	3.48218
2186	-12.3646	-4.39771	-7.58445	3.56915	5.16252	6.7559	0.382409	5.16252	8.34927	5.16252	8.34927	5.16252	11.536	1.17909	0.382409	-34.7028	-23.8199	-25.1802	-23.8199	-18.3785	-36.0631	-31.982	-33.3424	-30.6217	-28.5811	-27.901	-26.5406	-27.901	-38.7838	-25.1802	-8.0856	-16.7026	-13.8302	-12.3941	-12.3941	-5.93135	-7.36751	-0.904782	-2.34094	-7.36751	-8.80368	-8.0856	-5.93135	-5.93135	-10.9579	-0.009999	-0.009999	-0.009999	-0.009999
2187	-9.71727	-12.8851	-5.7575	-0.213828	-6.54946	-0.213828	6.1218	15.6252	15.6252	21.9609	18.7931	25.1287	21.9609	18.7931	26.7126	-11.6186	-35.8802	7.44406	10.91	12.643	-4.68672	36.9045	5.71109	5.71109	3.97813	16.1089	-4.68672	-1.22078	-4.68672	-2.95375	4.56887	-2.22132	6.26642	5.92691	2.53181	5.92691	9.322	18.8283	18.8283	6.60593	7.28494	15.4332	22.2234	20.8653	19.5073	9.28446	13.2481	10.4169	13.2481
2188	-0.964957	-3.50432	-4.774	-3.50432	-3.50432	-0.964957	-0.964957	-0.964957	-0.964957	-0.964957	2.84408	-3.50432	4.11376	0.304723	0.304723	9.30319	10.5453	8.06111	8.06111	8.06111	8.06111	8.06111	8.06111	8.06111	8.06111	8.06111	5.57695	1.8507	5.57695	10.5453	12.2121	15.165	15.165	18.118	18.6101	4.33755	13.6886	13.6886	13.6886	15.165	15.165	17.1337	17.1337	15.165	13.1964	-0.509949	-1.0099	-1.0099	-1.0099
2190																															-7.49714	-7.49714	-7.49714	-7.49714	-7.49714	-7.49714	-7.49714	-7.49714	-7.49714	-7.49714	-7.49714	-13.664	-13.664	-0.4493	-0.4493	-0.0101	-0.0101	-0.0101	-0.0101
2191	4.68907	-0.952859	-3.04246	1.55466	0.927783	-2.20662	-5.9679	-7.22166	-3.46038	-16.2487	-21.8489	-4.71414	-4.71414	-4.71414	-4.71414	4.58568	9.18285	4.58568	-36.7889	-35.6396	-39.0875	-39.0875	-36.7889	-25.2959	-22.7675	-23.2847	2.86174	2.86174	2.86174	2.86174	3.6705	13.4772	13.9441	-3.33427	0.868591	8.57383	5.42169	-1.93331	-0.182124	-5.01541	15.5786	16.2791	16.2791	16.2791	16.2791	4.15582	4.15582	3.46144	4.15582
2193	-3.6874	-3.6874	-3.6874	-3.6874	-3.6874	-3.6874	-3.6874	-3.6874	-3.6874	-3.6874	-3.6874	-3.6874	-3.6874	-3.6874	-3.6874	-0.020404	-0.020404	-0.020404	-0.020404	-0.020404	-0.020404	-0.020404	-0.020404	-0.020404	-0.020404	-0.020404	-0.020404	-0.020404	-0.020404	-0.020404	29.7466	29.7466	29.7466	38.4978	38.4978	33.4247	-23.9023	-0.502245	-34.556	-31.5121	-19.3364	-4.87786	-36.0779	-37.5999	-34.556	-11.0221	-11.0221	-11.0221	-15.471
2195	-17.4515	-17.4515	-17.4515	-17.4515	-17.4515	-17.4515	-17.4515	-17.4515	-17.4515	-17.4515	-17.4515	-17.4515	-17.4515	-17.4515	-17.4515	-27.2609	-27.2609	-27.2609	-27.2609	-27.2609	-27.2609	-27.2609	-27.2609	-27.2609	-27.2609	-27.2609	-27.2609	-27.2609	-27.2609	-27.2609	-15.6974	-15.6974	-15.6974	-15.6974	-15.6974	-15.6974	-15.6974	-15.6974	-15.6974	-15.6974	-3.95902	-26.3686	-26.3686	-21.033	-21.033	-1.0099	-1.0099	-1.0099	-1.0099
2196	-6.26953	-6.26953	-6.26953	-6.26953	-6.26953	-6.26953	-2.10373	-2.10373	24.974	24.974	5.18642	29.1398	8.31077	-19.8084	-2.10373	-27.2815	-27.2815	-27.2815	-27.2815	-27.2815	-27.2815	-18.7977	-18.7977	-5.466	-11.5259	-26.0696	-10.3139	-4.86002	-35.1594	-1.83008	11.2456	11.2456	11.2456	11.2456	11.2456	11.2456	11.2456	11.2456	1.20259	8.92797	11.2456	-3.43265	-0.728762	15.8808	1.97512	2.91194	2.91194	2.91194	2.91194
2197	-26.2756	-17.2019	-22.873	-26.2756	-33.081	-21.1717	-22.873	-22.873	-24.0072	-18.3361	-17.2019	-20.6045	-20.0374	-13.7992	-19.4703	-65.6785	-83.3928	-83.3928	-83.3928	-33.5714	-64.0178	-5.89277	-20.2856	-20.2856	-6.99992	-22.4999	5.17867	-30.8035	-10.3213	-8.10706	10.3698	10.3698	10.3698	10.3698	10.3698	10.3698	5.86494	7.36657	12.6223	1.36005	2.11086	-0.141582	2.11086	-0.892397	-1.64321	-4.91834	-4.91834	-4.91834	-4.91834
2198	9.54127	9.54127	0.152016	-1.41286	1.71689	4.84664	9.54127	3.28177	1.71689	4.84664	7.19396	1.71689	0.934454	-6.62911	-12.367	-49.8179	-49.8179	-49.8179	-49.8179	-49.8179	-49.8179	-49.8179	-49.8179	-49.8179	-49.8179	-49.8179	-49.8179	-49.8179	-65.2247	-77.5501	-9.69511	-9.69511	-9.69511	-9.69511	-9.69511	-9.69511	-8.801	-8.801	-7.90689	-10.5892	-10.5892	-11.4833	-11.4833	-9.39707	-9.24806	-1.0099	-1.0099	-1.0099	-1.0099
2199	-0.935608	-0.935608	-0.935608	11.9061	10.0715	-0.935608	11.9061	-2.77013	-0.935608	-10.1082	4.56797	11.9061	10.0715	-0.935608	4.56797	-55.2851	-55.2851	-29.2013	-22.9909	-33.5486	-35.4118	-34.1697	-27.9593	-51.5588	-49.0746	-40.3801	-40.3801	-37.8959	-44.1063	-40.3801	-17.0093	-17.0093	-17.0093	-17.0093	-17.0093	-17.0093	-17.0093	-17.0093	-10.8618	-21.6199	-27.7673	-25.462	-23.9252	-22.3883	-25.462	3.51423	3.51423	3.51423	3.51423
2200	-15.7339	-15.7339	-15.7339	-15.7339	-15.7339	-15.7339	-15.7339	-15.7339	-15.7339	-15.7339	-15.7339	-15.7339	-15.7339	-15.7339	-15.7339	-2.09094	-2.09094	-2.09094	-2.09094	-2.09094	-2.09094	-2.09094	-2.09094	-2.09094	-2.09094	-2.09094	-2.09094	-2.09094	-2.09094	-2.09094	17.3136	17.3136	5.5035	-0.0078734	-0.0078734	19.6756	11.8022	4.71616	4.71616	4.71616	4.32249	17.3136	12.5896	12.5896	19.6756	8.80209	8.80209	8.80209	8.80209
2201	-0.990099	16.4822	22.3063	24.2477	16.4822	12.5995	8.71675	22.3063	10.6581	16.4822	18.4236	6.77538	14.5409	10.6581	12.5995	-1.93074	-18.7864	-14.1894	21.0542	-1.93074	21.0542	8.79559	-20.3187	4.19859	14.9249	28.7159	-1.93074	25.6512	5.73092	11.8603	9.21211	13.4671	6.37543	2.12042	7.0846	4.9571	6.37543	10.6305	8.50294	7.79377	1.41125	4.9571	-2.84377	14.1763	3.53876	6.80035	2.44115	4.62075	4.62075
2202	-23.7981	-16.8706	-15.4852	-14.0997	-21.0271	-21.0271	-18.2561	-11.3287	-12.7142	-10.6359	-15.4852	-15.4852	-15.4852	-12.7142	-12.7142	9.56116	22.1337	25.7259	25.7259	9.56116	11.3572	14.9494	9.56116	11.3572	9.56116	13.1533	20.3377	20.3377	25.7259	29.3181	-17.1616	-17.1616	-17.1616	-17.1616	-17.1616	-16.1196	-12.4726	-10.9097	-8.56518	-8.56518	-11.6912	-15.5986	-14.8171	-11.6912	-8.56518	1.25557	1.25557	1.25557	1.25557
2203																															-2.00348	-5.63298	8.15912	-2.72938	8.40108	-4.90708	-3.45528	-3.45528	11.7886	2.35192	-0.551684	-4.18118	4.52962	-3.45528	-3.45528	0.645444	0.645444	-7.01236	-7.01236
2205	23.3128	24.9792	24.9792	33.3111	33.3111	18.3136	11.6481	18.3136	21.6464	16.6472	6.64889	18.3136	8.31528	-0.0166639	4.14931	-50.0053	-39.3682	-39.3682	-25.5398	-25.5398	-29.7947	-25.5398	-26.6036	-29.7947	-24.4761	-28.731	-26.6036	-26.6036	-35.1133	-33.5177	3.62073	3.62073	3.62073	3.62073	3.62073	-7.89269	-14.369	-14.369	6.49908	-12.2102	-2.85557	-8.61227	-11.4906	-12.9298	-16.8875	-0.598762	-0.598762	-0.598762	-0.598762
2206	3.98887	3.98887	2.41328	19.7448	19.7448	19.7448	21.3203	22.8959	10.2912	27.6227	30.7739	26.0471	32.3495	15.018	13.4424	-40.5202	-40.5202	-35.1129	-26.4613	-26.4613	-25.3799	-31.8686	-14.5653	-40.5202	-22.1355	-24.2984	-18.8912	-4.83228	-18.8912	-26.4613	22.7626	22.7626	22.7626	22.7626	22.7626	22.7626	8.90227	17.2184	21.1785	12.8623	8.11025	6.92222	3.75416	14.0504	1.37811	1.51254	1.51254	1.51254	1.51254
2208	-15.2612	-15.2612	-15.2612	-15.2612	-15.2612	-15.2612	-15.2612	-15.2612	-15.2612	-15.2612	-15.2612	-15.2612	-15.2612	-15.2612	-15.2612	-9.84621	-9.84621	-9.84621	-9.84621	-9.84621	-9.84621	-9.84621	-9.84621	-9.84621	-9.84621	-9.84621	-9.84621	-9.84621	-9.84621	-9.84621	-15.5807	-15.5807	-15.5807	-15.5807	-15.5807	-15.5807	-15.5807	-15.5807	-15.5807	-15.5807	-15.5807	-13.9415	-13.9415	-13.1219	-15.5807	-4.17665	-4.17665	-4.17665	-4.17665
2210																															-19.0004	-19.0004	-8.95391	-6.12834	-13.9771	-5.18649	-25.2794	-24.6515	-17.1167	-6.4423	13.6506	-25.9073	-19.6283	-8.95391	1.72046	-0.512511	0.492413	0.492413	0.492413
2211	5.13838	3.59223	5.13838	12.8691	8.23069	5.13838	17.5076	11.323	3.59223	11.323	6.68453	19.0538	17.5076	14.4153	14.4153	51.2491	54.6479	52.9485	54.6479	59.7462	35.9542	61.4456	59.7462	52.9485	41.0525	27.4571	58.0468	61.4456	56.3474	52.9485	3.93943	15.4883	7.78904	4.58103	14.8467	21.2627	4.58103	6.50584	7.78904	7.78904	19.9795	3.29783	2.01463	10.997	7.14744	2.42229	2.42229	2.42229	2.42229
2212	-9.39656	-1.05151	-2.24366	-9.39656	-9.39656	-3.43581	-11.7809	-8.20441	-5.82011	-7.60833	-8.20441	-7.01226	-15.9534	-15.9534	-17.7416	1.53662	2.21353	2.89044	5.59808	-1.84794	-1.17103	0.182795	-2.52485	0.182795	14.3979	11.0134	17.7825	13.721	20.4901	25.9054	-18.7612	-17.6006	-15.8598	-19.3415	-15.8598	-18.7612	-14.119	-15.2795	-14.6993	-14.9894	-11.7979	-17.6006	-12.6683	-9.76689	-14.9894	-0.0103082	-0.0103082	-0.0103082	-0.0103082
2213	-7.80911	-3.74187	-1.03037	-1.03037	-1.03037	8.45987	8.45987	-10.5206	-10.5206	-5.09761	-5.09761	0.32538	0.32538	-11.8764	-11.8764	-25.1626	-17.8015	-12.8941	-12.8941	-12.8941	-15.3478	-15.3478	-12.8941	-12.8941	-32.5236	-32.5236	-28.8431	-28.8431	-17.8015	-17.8015	-19.0283	-17.6323	-5.06771	-7.1618	-7.1618	-16.9342	3.30867	-6.46377	-1.57755	-12.048	4.70473	-10.652	-7.85984	-12.048	-13.4441	-0.0102729	-0.0102729	-0.0102729	-0.0102729
2214	-8.81459	-8.81459	-21.6125	-13.6138	-10.4143	-5.6151	-13.6138	-18.4131	-23.2123	-23.2123	-23.2123	-23.2123	-23.2123	-24.812	-24.812	-33.8462	-25.9077	-19.2923	-31.2	-40.4616	-33.8462	-40.4616	-45.7539	-36.4923	-36.4923	-36.4923	-36.4923	-36.4923	-37.8154	-37.8154	-1.23131	5.67559	5.67559	8.43835	8.43835	2.91283	2.91283	3.60352	13.2732	9.47438	3.37329	2.22214	10.5104	10.5104	10.5104	10.6519	10.6519	10.6519	10.6519
2217	0.666576	-0.693783	0.666576	0.666576	0.666576	-12.937	0.666576	-3.4145	-3.4145	-4.77486	-6.13522	-10.2163	4.74765	-0.693783	-0.693783	17.1352	12.1151	8.76841	9.88398	7.09505	7.09505	3.74833	20.4819	10.4418	-1.27175	10.4418	8.76841	15.4618	12.1151	2.07497	7.72492	12.5899	5.63992	12.3582	15.3699	10.5049	-2.00507	-9.65007	2.16492	11.5474	13.2849	18.1499	14.6749	-3.39507	-1.31007	-0.009999	-2.0098	-1.0099	-0.676599
2218	7.91749	6.67706	0.474908	2.95577	0.474908	10.3984	9.15792	6.67706	6.67706	10.3984	10.3984	4.1962	4.1962	9.15792	7.91749	-0.0111099	4.43284	-12.232	-13.343	-22.2309	-2.23309	-4.45506	2.21087	2.21087	-8.89901	-8.89901	5.54383	5.54383	-3.34407	-2.23309	27.0056	27.0056	27.0056	27.0056	27.0056	27.0056	27.0056	27.0056	27.0056	27.0056	27.0056	25.3008	15.4984	16.7769	11.6626	7.28293	7.28293	7.28293	7.28293
2220	-17.0496	-26.8084	-26.8084	-18.2694	-13.39	-23.1489	-18.2694	-23.1489	-24.3687	-20.7091	-21.929	-28.0283	-10.9503	-15.8297	-17.0496	-2.37769	-2.37769	-2.37769	-2.37769	-4.59638	-3.48704	-3.48704	-3.48704	-4.59638	-3.48704	-2.37769	-1.26835	-3.48704	-1.26835	-1.26835	-22.4102	-22.4102	-22.4102	-22.4102	-22.4102	-22.4102	-22.4102	-22.4102	-20.7594	-19.934	-24.0611	-24.8865	-10.0289	-25.7119	-29.0136	0.395497	0.395497	0.395497	0.395497
2221	-5.81075	-7.25982	-7.25982	-5.81075	-5.81075	-5.81075	-4.36169	4.33271	1.43457	-2.91262	-2.91262	-2.91262				-18.3645	0.157783	0.157783	0.157783	-5.33031	-9.44639	2.90183	-5.33031	2.21582	1.52981	1.52981	1.52981				-11.4768	-13.2184	-12.9181	-11.5168	-9.31476	-18.3232	-11.1164	-12.3176	-12.3176	-14.1193	-18.9238	-14.7198	-13.5187	-10.5159	-12.9181	-8.54156	-8.54156	-8.54156	-8.54156
2222	4.86249	6.79247	10.9741	6.95331	-0.284137	5.34498	12.5824	12.0463	16.6032	12.5824	1.32418	13.3866	20.624	15.7991	10.9741	-24.9029	-32.7887	-38.1268	-58.7512	-56.9314	-37.5202	-32.8696	-38.1268	-35.0938	-13.8628	-61.1776	-24.175	-39.34	-7.79683	-32.0608	12.8586	12.8586	12.8586	12.8586	12.8586	11.683	-3.59998	2.93119	4.23742	-12.2211	12.8586	-9.08616	-0.0731491	-14.5723	-1.64063	-2.33834	-2.33834	-2.33834	-2.33834
2223																															-12.151	-12.151	-12.151	-12.151	-12.151	-12.151	-16.3745	-16.3745	-21.4428	-21.4428	-19.331	-19.331	-18.9086	-18.9086	-11.5879	-1.15071	-1.15071	-1.15071	-1.15071
2224	19.968	1.30632	1.30632	6.63823	6.63823	6.63823	6.63823	6.63823	6.63823	14.6361	43.9616	41.2957	41.2957	38.6297	38.6297	-3.68509	10.9715	10.9715	2.59631	2.59631	2.59631	2.59631	2.59631	2.59631	4.69012	10.9715	-3.68509	-3.68509	13.0653	13.0653	-4.13327	-3.87134	-0.990099	6.08204	6.08204	6.08204	6.08204	6.08204	-6.49065	2.15307	4.51045	2.15307	0.581487	1.36728	1.36728	15.8231	8.58418	7.37769	-10.7197
2227	-10.7425	10.8957	28.4768	16.3053	21.7148	10.8957	25.772	23.0672	10.8957	2.78141	17.6577	12.2481	20.3624	5.48618	17.6577	-42.4985	-24.4588	-15.439	2.60072	0.345761	-0.21798	-17.6939	-34.6061	2.60072	-12.0565	-5.29164	-6.41912	3.7282	-9.80156	-10.929	2.89339	2.89339	2.89339	2.89339	2.89339	2.89339	8.30883	26.8761	0.185672	2.89339	3.66703	20.687	2.11976	14.1111	3.66703	5.08439	5.08439	5.08439	5.08439
2228	-4.98812	-4.98812	-4.98812	-4.98812	-4.98812	-4.98812	-4.98812	-4.98812	-4.98812	-4.98812	-4.98812	-4.98812	-4.98812	-4.98812	-4.98812	-9.26457	-9.26457	-9.26457	-9.26457	-9.26457	-9.26457	-9.26457	-9.26457	-9.26457	-9.26457	-9.26457	-9.26457	-9.26457	-9.26457	-9.26457	-26.2099	-26.2099	-26.2099	-26.2099	-26.2099	-26.2099	-26.2099	-26.2099	-26.2099	-27.2071	-30.8633	-30.8633	-28.869	-33.19	-34.1872	1.26196	1.26196	1.26196	1.26196
2229																															-2.82958	-2.14528	-91.1041	-91.1041	3.67126	1.27622	-6.93537	-6.93537	-4.88247	-0.43453	-7.61967	-8.30397	-7.61967	-12.1817	-8.98826	-1.0201	-0.0101	0.999899	0.999899
2230	-23.1995	-14.5051	-0.0144907	-15.9542	-48.3167	-0.0144907	-0.0144907	-0.0144907	-0.0144907	-0.0144907	-5.81075	-5.81075	-7.25982	-7.25982	-1.46356	-12.74	-8.37696	-1.10529	-8.37696	-40.3723	22.164	22.164	22.164	22.164	22.164	27.9814	27.9814	29.4357	29.4357	13.438	-11.7116	-7.69848	-1.34439	-17.3968	-26.8276	-2.34767	-2.34767	-2.34767	-2.34767	4.34085	-6.36078	-6.36078	-11.0427	-1.00997	-17.0624	-6.07009	-4.0501	-0.0101	-11.1201
2231	-16.0168	-34.0132	-34.0132	1.9796	-6.0188	5.9788	-20.016	-22.0156	-6.0188	1.9796	-10.018	-10.018	-2.0196	-14.0172	-16.0168	-8.0324	-19.001	-19.001	-7.18866	11.3736	4.62369	-12.2511	-31.9384	-19.001	-20.6885	-24.0634	-22.376	-15.6261	-27.4384	-22.376	-3.85801	5.18099	5.18099	-11.2535	-6.32319	17.096	-6.32319	-11.8698	-19.2654	-3.24171	-19.2654	-15.5676	-18.0328	-14.335	-6.32319	2.53643	-0.1619	-0.1619	1.9368
2233	2.65298	-4.0128	9.31876	1.31982	2.65298	3.98614	3.98614	7.9856	5.31929	5.31929	9.31876	7.9856	7.9856	7.9856	-1.34649	12.8012	33.3105	29.8923	16.2194	33.3105	31.6014	23.0559	31.6014	24.765	38.4379	4.25568	31.6014	31.6014	31.6014	-7.70808	-8.22546	-13.0197	-14.3894	-8.91035	-12.3348	-10.965	-11.6499	-11.6499	-15.0743	-17.129	-6.17081	-15.0743	-15.0743	-15.0743	-2.0615	-9.78348	-1.76423	0.240577	0.240577
2237	8.28078	26.1201	4.54696	9.80197	9.80197	9.80197	6.20644	0.624566	21.1417	12.8443	4.54696	4.54696	-0.431464	-2.09094	4.54696	10.2136	14.0672	4.81855	3.79092	2.96881	5.84619	-22.585	-24.9828	-9.05449	4.43319	8.67218	6.36	4.81855	6.36	3.2771	6.97841	6.97841	6.97841	6.97841	6.97841	27.5653	66.4415	19.3857	12.4928	24.0729	18.5585	-11.7704	12.4928	-11.7704	-10.2999	8.4356	8.4356	8.4356	8.4356
2238	-9.92614	-17.132	-20.735	-8.12466	-6.32319	-6.32319	-2.72023	-2.72023	-13.5291	-15.3306	-8.12466	-2.72023	-8.12466	-4.52171	-6.32319	-13.6327	-18.9476	-20.2764	-56.152	-20.2764	-22.9338	-18.9476	-29.5775	-22.9338	-25.5913	-22.9338	-9.64656	-8.31783	-9.64656	-6.9891	-1.84387	-0.00917347	7.3296	-0.00917347	-1.84387	-1.84387	-0.926521	2.74287	2.74287	1.82552	-2.76121	-7.34795	-0.00917347	-1.84387	0.908174	0.999899	0.999899	0.999899	0.999899
2239																															43.4476	39.8006	73.5351	69.5842	53.7807	22.7814	27.0362	19.1345	49.1207	65.3294	66.5451	94.5052	66.5451	66.5451	73.839	0.999899	-7.08009	-1.2726	-1.5251
2240	48.461	30.6456	36.5841	40.543	40.543	40.543	31.6354	88.0505	76.1737	88.0505	88.0505	88.0505	65.2865	60.3378	52.4199	51.0679	45.8587	74.5095	25.0217	25.0217	53.6725	32.8356	11.9986	38.0448	19.8125	57.5794	38.0448	47.161	19.8125	77.1141	4.08091	4.08091	4.08091	4.08091	4.08091	4.08091	4.66894	4.66894	9.37316	8.19711	5.845	7.02105	4.66894	10.5492	4.66894	16.2234	16.2234	16.2234	16.2234
2241	-17.856	-17.856	-17.856	-17.856	-17.856	-17.856	-17.856	-17.856	-17.856	-17.856	-17.856	-17.856	-17.856	-17.856	-17.856	-12.4614	-12.4614	-12.4614	-12.4614	-12.4614	-12.4614	-12.4614	-12.4614	-12.4614	-12.4614	-12.4614	-12.4614	-12.4614	-12.4614	-12.4614	-8.84471	-8.84471	-8.84471	-8.84471	-8.84471	-8.84471	-16.7713	-13.7988	-14.7896	-13.7988	-14.7896	-11.3218	5.02675	-9.83552	-9.50525	-5.0095	-5.0095	-5.0095	-5.0095
2242																															-0.00637918	-0.00637918	-0.00637918	-0.00637918	-0.00637918	-0.00637918	-0.00637918	-0.00637918	-0.00637918	-0.00637918	-0.00637918	-0.00637918	-0.00637918	-0.00637918	-0.00637918	-0.009999	-0.009999	-0.009999	-0.009999
2244	-2.64256	-2.64256	14.3564	14.3564	14.3564	14.3564	12.811	11.2656	18.9924	0.448153	18.9924	8.17493	5.08422	-2.64256	11.2656	9.50643	9.50643	9.50643	9.50643	9.50643	9.50643	9.50643	9.50643	9.50643	9.50643	9.50643	9.50643	9.50643	9.50643	9.50643	-23.5938	-23.5938	-23.5938	-23.5938	-23.5938	-23.5938	-30.9093	-30.9093	-29.2836	-12.2142	-17.904	-17.904	-14.6526	-12.2142	-18.7168	-3.03265	-3.03265	-3.03265	-3.03265
2246	11.9776	17.9764	17.9764	17.9764	17.9764	9.978	19.976	3.9792	5.9788	9.978	7.9784	7.9784	9.978	5.9788	7.9784	18.4002	17.0235	17.0235	17.0235	17.0235	12.8932	7.38625	7.38625	0.502513	6.0095	-11.8882	6.0095	8.76299	-11.8882	-25.6557	-0.672111	14.3343	14.3343	20.5274	20.5274	26.4823	21.4802	15.7634	15.0489	18.2645	19.3364	20.051	11.4759	15.7634	14.3343	17.1532	17.1532	17.1532	17.1532
2247	-1.81935	-1.81935	-1.81935	-1.81935	-1.81935	-1.81935	-1.81935	-1.81935	-1.81935	-1.81935	-1.81935	-1.81935	-1.81935	-1.81935	-1.81935	-20.3477	-20.3477	-20.3477	-20.3477	-20.3477	-20.3477	-20.3477	-20.3477	-20.3477	-20.3477	-20.3477	-20.3477	-20.3477	-20.3477	-20.3477	-8.94721	-8.94721	-8.94721	-8.94721	-17.0152	-13.5575	-13.5575	-13.5575	-5.48951	-5.48951	-5.48951	-7.79465	-4.33694	-0.879244	-3.18438	-2.97089	-2.97089	-2.97089	-2.97089
2248	-3.17828	-3.17828	-3.17828	-3.17828	-3.17828	-3.17828	-3.17828	-3.17828	-3.17828	-3.17828	-3.17828	-3.17828	-3.17828	-3.17828	-3.17828	-33.8737	-33.8737	-33.8737	-33.8737	-33.8737	-33.8737	-33.8737	-33.8737	-33.8737	-33.8737	-33.8737	-33.8737	-33.8737	-33.8737	-33.8737	-8.923	-8.923	-8.923	-8.923	-8.923	-8.923	-8.923	-17.2027	-5.73849	-5.73849	3.81504	-4.46468	-12.7444	-12.7444	-8.2861	1.70188	1.70188	1.70188	1.70188
2249	-5.0412	-9.23055	-5.0412	-7.8341	-5.0412	-7.8341	-0.851836	-5.0412	-7.8341	4.73398	-2.24829	-3.64474	1.94107	1.94107	1.94107	-40.5896	-49.5572	-49.5572	-38.3477	-39.4687	-43.9525	-39.4687	-37.2268	-40.5896	-46.1944	-39.4687	-42.8315	-32.743	-32.743	-37.2268	11.3472	14.2773	4.02168	11.3472	14.2773	11.3472	14.6436	9.88206	9.14951	14.2773	7.68442	5.48678	7.68442	11.3472	9.14951	-0.0103082	-0.0103082	2.56675	-0.0103082
2252	-13.1277	-13.1277	-13.1277	-13.1277	-13.1277	-13.1277	-13.1277	-13.1277	-13.1277	-13.1277	-13.1277	-13.1277	-13.1277	-13.1277	-13.1277	-14.2758	-14.2758	-14.2758	-14.2758	-14.2758	-14.2758	-14.2758	-14.2758	-14.2758	-14.2758	-14.2758	-14.2758	-14.2758	-14.2758	-14.2758	-22.979	-22.979	-22.979	-22.979	-22.979	-22.979	-24.9883	-24.9883	-23.6488	-29.6765	-29.0068	-21.6395	-22.979	-25.658	-22.979	-0.261938	-0.261938	-0.261938	-0.261938
2253	14.4456	1.09359	3.00102	6.81587	16.353	6.81587	16.353	16.353	16.353	6.81587	22.0753	12.5381	3.00102	12.5381	18.2604	3.43701	-5.27347	-12.8951	-9.62872	-9.62872	-9.62872	-5.27347	-5.27347	-5.27347	-2.00704	-10.7175	-13.984	-10.7175	1.25939	-2.00704	21.3468	21.3468	21.3468	21.3468	21.3468	24.765	31.6014	29.0378	19.6377	19.6377	19.6377	21.3468	21.3468	19.6377	17.9286	-0.870822	-0.870822	-0.870822	-0.870822
2254	23.6452	23.6452	23.6452	23.6452	23.6452	23.6452	23.6452	23.6452	23.6452	23.6452	23.6452	23.6452	23.6452	23.6452	23.6452	-28.6988	-28.6988	-28.6988	-28.6988	-28.6988	-28.6988	-28.6988	-28.6988	-28.6988	-28.6988	-28.6988	-28.6988	-28.6988	-28.6988	-28.6988	-6.15658	-6.15658	-6.15658	-6.15658	-6.15658	-6.15658	-6.15658	4.06024	-7.67019	1.41144	11.2499	-2.37257	4.06024	-7.67019	-3.12938	-4.53221	-4.53221	-4.53221	-4.53221
2255	-4.8022	-4.8022	-4.8022	-4.8022	-4.8022	-4.8022	-4.8022	-4.8022	-4.8022	-4.8022	-4.8022	-4.8022	-4.8022	-4.8022	-4.8022	-53.2346	-53.2346	-53.2346	-53.2346	-53.2346	-53.2346	-53.2346	-53.2346	-53.2346	-53.2346	-53.2346	-53.2346	-53.2346	-53.2346	-53.2346	-29.4667	-29.4667	-29.4667	-29.4667	-29.4667	-29.4667	-29.4667	-29.4667	-29.4667	-29.4667	-30.3827	-31.2988	-31.2988	-27.6347	-23.0546	1.45002	1.45002	1.45002	1.45002
2257	-20.3892	-20.3892	-20.3892	-20.3892	-20.3892	-20.3892	-20.3892	-20.3892	-20.3892	-20.3892	-20.3892	-20.3892	-20.3892	-20.3892	-20.3892																14.6044	14.6044	14.6044	14.6044	14.6044	14.6044	19.1886	19.1886	19.1886	19.1886	22.2447	22.2447	22.2447	22.2447	9.25622	-0.886019	-0.886019	-0.886019	-0.886019
2259	124.336	112.143	115.801	121.897	112.143	117.02	118.239	104.828	95.0744	96.7	92.6359	78.0054	101.17	119.459	121.897	36.0094	39.6853	39.6853	26.452	19.1001	19.1001	27.9224	29.3927	26.452	27.4322	27.9224	29.3927	19.8353	19.5903	22.0409	12.0239	12.0239	15.3431	10.3643	7.04506	4.55564	26.1306	19.4922	20.322	20.322	20.322	19.4922	20.7369	20.8752	18.6624	0.240577	0.240577	0.240577	-0.761828
2260	-13.2745	-15.6184	-12.1025	-33.1979	-24.9941	-20.3063	-20.6969	-22.6502	-19.1343	-16.7904	-13.2745	-10.3446	-32.0259	-21.4782	-26.1661	-11.9636	-20.8948	-6.86003	-40.0332	-27.2743	-31.1019	-14.5154	-23.4466	-33.6537	-20.8948	-15.7913	-22.1707	-42.585	-17.0672	-42.585	-5.93535	-5.93535	-5.93535	-5.93535	-5.93535	-5.93535	-5.93535	-5.93535	-5.93535	-5.93535	-5.93535	-8.91627	-9.24748	-5.93535	-5.27292	-8.90922	-8.90922	-8.90922	-8.90922
2261	8.7895	8.7895	8.7895	8.7895	8.7895	19.1504	1.88223	19.1504	13.1065	12.2431	17.4236	5.33587	3.60905	1.88223	-2.43481	-8.25095	-8.25095	-8.25095	-8.25095	-8.25095	-8.25095	-8.25095	-8.25095	-8.25095	-8.25095	-8.25095	-8.25095	-8.25095	-8.25095	-8.25095	-9.94344	-9.94344	-9.94344	-9.94344	-9.94344	-9.94344	-9.94344	-9.94344	-12.465	-14.9866	-17.8684	-11.3843	-17.148	-17.148	-15.7071	-2.66993	-2.66993	-2.66993	-2.66993
2262	81.7769	65.8714	88.5935	87.8361	96.5462	61.327	84.0491	96.9249	95.9782	97.6823	88.5935	86.3213	93.1379	86.3213	93.1379	3.46492	-14.1312	24.5802	21.9995	27.3956	25.2841	32.3225	32.3225	32.3225	33.7302	14.0226	16.8379	9.79951	1.35339	19.6533	-16.4192	-3.8402	-19.4941	-14.2389	-11.9467	-9.43089	-19.4941	-15.0216	-20.3327	-21.1713	-12.7853	-10.549	-8.87182	-6.07648	-15.0216	1.2949	-4.97076	1.81704	-2.88221
2263	11.4847	6.1759	6.1759	9.71509	7.9455	7.9455	15.0239	15.0239	6.1759	6.1759	4.4063	4.4063	9.71509	9.71509	6.1759	-4.21098	-12.9191	-12.9191	-16.6511	-11.6751	-11.6751	-1.72296	-1.72296	-25.3592	-25.3592	-21.6272	-21.6272	-9.18704	-9.18704	-6.69901	-4.98667	-4.37368	-4.37368	-5.59966	-9.27759	-13.5685	-14.7945	-14.7945	-14.1815	-14.1815	-13.5685	-4.98667	-16.6335	-16.6335	-12.3425	-1.42219	-1.42219	-1.42219	-5.5296
2265	-19.803	-25.6999	-16.2649	-22.1618	-17.4443	-17.8374	-22.1618	-13.9062	-25.1102	-25.6999	-19.803	-20.9824	-27.6655	-29.238	-32.7761	-18.8224	-18.8224	-18.8224	-18.8224	-18.8224	-18.8224	-18.8224	-18.8224	-18.8224	-18.8224	-18.8224	-18.8224	-18.8224	-18.8224	-18.8224	-9.95158	-9.95158	-9.95158	-9.95158	-9.95158	-9.95158	-6.25096	-19.2031	-22.287	-25.9876	-30.9218	-28.4547	-26.3988	-25.9876	-24.7541	-5.28898	-5.28898	-5.28898	-5.28898
2266	5.64045	26.3912	30.1641	22.6184	30.1641	35.8234	22.6184	35.8234	26.3912	32.0506	18.8455	26.3912	24.5048	15.0726	18.8455	-41.5748	-17.6736	-3.06732	-17.6736	-8.3787	0.916213	-17.6736	-12.3622	-24.3128	-7.05086	-5.72301	-24.3128	12.8668	-25.6407	-11.0344	24.533	23.0679	6.21932	8.41697	5.48678	3.28914	1.0915	-1.83869	7.68442	5.48678	14.2773	13.5448	11.3472	20.8703	20.8703	0.116297	-2.91753	-2.91753	-1.90625
2268	-14.8764	-14.8764	-14.8764	-14.8764	-14.8764	-14.8764	-14.8764	-14.8764	-14.8764	-14.8764	-14.8764	-14.8764	-14.8764	-14.8764	-14.8764	-6.90268	-6.90268	-6.90268	-6.90268	-6.90268	-6.90268	-6.90268	-6.90268	-6.90268	-6.90268	-6.90268	-6.90268	-6.90268	-6.90268	-6.90268	6.97764	6.97764	6.97764	6.97764	6.97764	-0.73246	-0.73246	-3.62375	-3.62375	-4.10563	-4.10563	6.01388	6.01388	-1.69622	-3.14187	-0.886019	-0.886019	-0.886019	-0.886019
2269	35.1786	15.8674	25.523	23.1091	35.1786	32.7647	37.5925	37.5925	40.0064	35.1786	35.1786	32.7647	44.8342	42.4203	24.7184	-22.088	-19.491	-16.8939	-15.5954	2.58408	5.18115	-2.61005	-2.61005	-5.20712	-7.80418	-7.80418	-7.80418	9.07674	3.23335	-7.80418	-12.8617	-6.20994	-10.8662	-10.8662	-7.54029	-8.87065	-0.888516	-2.88405	-10.8662	11.0847	-6.20994	-12.1965	-11.5314	-12.5291	-7.76202	15.9432	15.9432	15.9432	15.9432
2270	7.49289	11.4448	13.816	17.7679	13.816	16.9776	12.2352	20.1391	23.3007	21.7199	23.3007	21.7199	21.7199	21.7199	23.3007	-7.36656	-5.89619	11.7483	9.54271	7.33716	2.92604	-0.0147037	-1.48508	17.6298	22.0409	29.3927	24.9816	16.1594	29.3927	24.9816	7.16172	9.04837	6.40706	5.6524	7.91638	6.40706	17.727	29.0469	19.6136	12.4443	13.9537	10.1804	16.9723	19.9909	19.9909	3.14704	2.09452	5.25208	5.25208
2271	-4.4499	-29.0199	-5.81491	6.47011	3.7401	6.47011	3.7401	0.1001	-16.7349	-0.3549	-3.0849	-12.6399	3.7401	-5.81491	3.0576	26.6982	0.747977	19.0658	17.5393	12.1966	19.0658	14.4863	-2.81382	25.1717	-1.54175	19.0658	17.5393	0.747977	2.27446	-7.64769	1.25054	1.92108	0.580011	-2.77266	-1.43159	3.26215	8.62641	3.26215	-4.11372	-9.47799	-10.1485	-1.43159	1.25054	-2.77266	-6.12532	7.74701	7.74701	7.74701	7.74701
2272	39.7254	39.7254	39.7254	39.7254	39.7254	39.7254	39.7254	39.7254	39.7254	39.7254	39.7254	39.7254	39.7254	39.7254	39.7254																-27.0631	-19.4165	-17.0637	-19.4165	-22.9457	-24.1221	-21.1811	-26.4749	-26.4749	-26.4749	-18.8283	-18.8283	-20.0047	-5.88789	-4.71149	0.492413	0.492413	0.492413	0.492413
2273	-1.53007	-6.07484	-0.0151492	3.01469	6.04454	3.01469	-1.53007	-1.53007	-6.07484	3.01469	-4.55992	-10.6196	-7.58976	4.52962	4.52962	8.16585	-6.52334	6.83047	6.83047	-3.85257	4.15971	6.83047	1.48895	5.49509	0.153569	8.16585	8.16585	14.8428	26.8612	26.8612	2.65398	-4.23135	-10.4907	-6.10916	-5.48322	-5.48322	-8.61292	-4.85729	-11.1167	-12.3686	-16.1242	-16.1242	-15.4982	-11.7426	-2.97947	1.25557	0.243013	-1.7821	-2.79465
2274	-0.0126566	-0.0126566	-0.0126566	-0.0126566	-0.0126566	-0.0126566	-0.0126566	-0.0126566	-0.0126566	-0.0126566	-0.0126566	-0.0126566	-0.0126566	-0.0126566	-0.0126566	-43.7725	-43.7725	-43.7725	-43.7725	-43.7725	-43.7725	-43.7725	-43.7725	-43.7725	-43.7725	-43.7725	-43.7725	-43.7725	-43.7725	-43.7725	-18.4198	-18.4198	-18.4198	-19.1751	-17.6644	-17.6644	-17.6644	-18.4198	-16.1536	-16.1536	-16.1536	-22.1966	-4.82305	-10.866	-10.866	2.68522	2.68522	2.68522	2.68522
2275	-14.134	0.55361	-2.83584	-5.09547	-5.09547	-7.3551	-5.09547	-14.134	-14.134	-14.134	-14.134	-11.3095	-10.1796	-10.1796	-16.3936	2.47363	19.5526	24.8076	22.1801	22.1801	19.5526	15.6113	12.9837	12.9837	12.9837	18.2388	16.925	16.925	16.925	14.2975	12.188	-11.5645	-10.9283	-12.2007	-10.9283	-9.6558	-12.2007	-14.1094	-16.6543	-17.2905	-14.7456	-9.33769	-4.24787	-4.24787	-4.56599	14.5298	19.1431	17.9397	17.9397
2276																															-3.04206	-3.04206	-3.04206	-3.04206	-3.04206	-3.04206	-3.04206	-3.04206	-3.04206	-3.04206	-3.04206	-3.04206	-3.04206	-3.04206	-3.04206	-2.60984	-2.60984	-2.60984	-2.60984
2277	-10.0182	-11.4696	-20.1775	-10.0182	-7.11561	-14.3722	-17.2748	-8.56693	-10.7439	-21.6288	-7.11561	-10.0182	-24.5314	-25.2571	-23.9509	0.32538	-20.0108	-10.5206	-28.1453	-9.16486	-25.4338	-22.7223	1.68113	-5.77549	-9.16486	8.45987	-22.7223	9.81562	-22.0445	-47.1258	3.15453	23.1199	9.14415	-5.49714	-6.82816	-3.5006	-8.15919	-0.173033	5.15107	3.15453	-11.4868	-0.173033	0.49248	-2.50233	7.41382	-3.80721	-2.79465	-7.85743	-0.769542
2278	-14.8708	-14.8708	-14.8708	-14.8708	-14.8708	-14.8708	-14.8708	-14.8708	-14.8708	-14.8708	-14.8708	-14.8708	-14.8708	-14.8708	-14.8708	-14.7458	-14.7458	-14.7458	-14.7458	-14.7458	-14.7458	-14.7458	-14.7458	-14.7458	-14.7458	-14.7458	-14.7458	-14.7458	-14.7458	-14.7458	-9.11486	-9.11486	-9.11486	-9.11486	-9.11486	-9.11486	-9.11486	-9.11486	-9.11486	-7.13909	-12.0785	-13.0664	-10.1027	-14.0543	-15.0421	2.58021	2.58021	2.58021	2.58021
2279	8.21086	5.28625	14.0601	9.67317	9.67317	15.5224	15.5224	12.5978	3.82394	14.0601	14.0601	14.0601	24.2963	16.9847	12.5978	-22.0978	-29.0533	-20.7067	-15.1422	-23.4889	-15.1422	-26.2711	-29.0533	-8.18669	-41.5733	-29.0533	-29.0533	-20.7067	-17.9245	-42.9645	1.28748	2.63798	2.63798	3.31323	9.39047	3.98848	2.63798	12.0915	-4.11452	1.28748	-2.08877	-4.11452	-2.76402	-4.78977	13.1043	17.1459	17.1459	17.1459	17.1459
2280	-44.2478	-44.2478	-44.2478	-44.2478	-44.2478	-44.2478	-44.2478	-44.2478	-44.2478	-44.2478	-44.2478	-44.2478	-44.2478	-44.2478	-44.2478	-4.55018	-4.55018	-4.55018	-4.55018	-4.55018	-4.55018	-4.55018	-4.55018	-4.55018	-4.55018	-4.55018	-4.55018	-4.55018	-4.55018	-4.55018	15.2389	15.2389	15.2389	15.2389	15.2389	15.2389	15.2389	15.2389	15.2389	15.2389	14.1719	14.1719	6.70271	15.2389	12.0378	-8.78107	-8.78107	-8.78107	-8.78107
2281	-26.351	-23.3076	-25.7423	-29.3943	-35.481	-30.6117	-28.7856	-20.8729	-26.9596	-14.7862	-12.3516	-11.1342	-17.2209	-9.91689	-9.91689	-4.03679	-1.38587	-6.6877	-6.6877	-5.62734	-8.80844	-6.15752	-2.44623	0.734866	0.734866	-2.44623	0.734866	-2.44623	-6.6877	-3.5066	-4.27811	-4.27811	-4.27811	-4.27811	-4.27811	-4.27811	-4.27811	-4.27811	-4.27811	-4.27811	-4.27811	-5.91438	0.630708	-0.187427	-1.00556	1.87292	1.87292	1.87292	1.87292
2282																															-1.79448	-1.79448	-1.79448	-1.79448	-1.79448	-1.79448	-1.79448	-1.79448	-1.79448	-1.79448	-1.79448	-1.79448	-1.79448	-1.79448	-1.79448	-0.539625	-0.539625	-0.539625	-0.539625
2283	-3.41275	-17.4618	-5.16888	-5.16888	1.85565	1.85565	-8.68114	-8.68114	-3.41275	-3.41275	-1.65662	-1.65662	-6.92501	-12.1934	0.0995141	-6.75025	-9.85857	-0.533596	-0.533596	4.12889	4.12889	-5.19608	-5.19608	2.57473	2.57473	-5.19608	-5.19608	-5.19608	-6.75025	10.3455	33.4298	24.5881	20.5691	20.5691	7.70838	7.70838	21.3729	21.3729	14.9425	14.9425	13.3349	13.3349	14.1387	25.3918	19.7653	6.4618	14.6512	13.4813	13.4813
2284	-22.32	-22.32	-22.32	-22.32	-22.32	-16.3447	-15.1496	-13.9545	-16.3447	-15.1496	-15.1496	-13.9545	-15.1496	-16.3447	-9.1742																-15.9307	-15.9307	-15.9307	-15.9307	-15.9307	-15.9307	-15.9307	-15.9307	-15.9307	-12.534	-9.13723	0.203804	12.0924	4.44973	-4.04212	-5.74058	-5.74058	-5.74058	-5.74058
2286	-19.7593	-19.7593	-19.7593	-19.7593	-19.7593	-19.7593	-19.7593	-19.7593	-19.7593	-19.7593	-19.7593	-19.7593	-19.7593	-19.7593	-19.7593	-20.0084	-20.0084	-20.0084	-20.0084	-20.0084	-20.0084	-20.0084	-20.0084	-20.0084	-20.0084	-20.0084	-20.0084	-20.0084	-20.0084	-20.0084	-4.25208	-4.25208	-4.25208	-4.25208	-4.25208	-4.25208	-4.25208	5.32271	0.970536	-8.16904	-3.38164	-3.38164	-2.51121	7.93402	3.58184	-2.32367	-2.32367	-2.32367	-2.32367
2289	1.85374	0.495688	0.495688	3.21179	3.21179	7.28594	23.5825	19.5084	19.5084	18.1503	18.1503	-7.65261	-7.65261	-7.65261	-7.65261	-27.7633	-19.2649	-19.2649	-13.9534	-13.9534	-25.6387	-18.2026	-19.2649	-19.2649	-33.0748	-33.0748	-4.39263	-4.39263	-4.39263	-4.39263	12.7586	12.7586	12.7586	12.7586	12.7586	5.75976	9.64799	13.5362	13.5362	17.4244	17.4244	12.7586	12.7586	12.7586	12.7586	1.61999	1.61999	1.61999	1.61999
2290	0.747977	0.747977	0.747977	0.747977	0.747977	0.747977	0.747977	0.747977	0.747977	0.747977	0.747977	0.747977	0.747977	0.747977	0.747977	11.536	11.536	11.536	11.536	11.536	11.536	11.536	11.536	11.536	11.536	11.536	11.536	11.536	11.536	11.536	2.2784	2.2784	2.2784	2.2784	2.2784	2.2784	2.2784	2.2784	5.60452	5.60452	5.60452	5.60452	2.2784	2.2784	2.2784	-1.16848	-1.16848	-1.16848	-1.16848
2292	3.07861	3.07861	-1.73172	-1.73172	-12.0396	-12.0396	-7.91644	-7.91644	-1.04453	-1.04453	4.453	4.453	-1.04453	3.07861	-2.41891	-28.0082	-28.0082	-28.5796	-28.5796	-8.58188	-8.58188	-15.4382	-15.4382	-6.29642	-6.29642	-7.43915	-7.43915	-5.1537	1.70266	-2.86824	24.2755	24.2755	16.5685	16.5685	11.7516	11.7516	18.4952	18.4952	9.82483	9.82483	7.89807	18.4952	4.04457	5.97132	9.82483	-1.76499	-1.76499	-5.54326	-5.54326
2293	11.578	11.578	11.578	13.0271	13.0271	13.0271	13.0271	13.0271	1.43457	1.43457	11.578	11.578	10.129	10.129	-1.46356	6.34609	6.34609	7.50202	-2.9014	-2.9014	9.81389	9.81389	9.81389	1.72234	1.72234	-0.589527	-0.589527	-8.10311	-8.10311	-12.1489	-3.45567	-3.45567	13.4013	-1.92322	-1.92322	-8.05302	-8.05302	-8.05302	4.20657	4.20657	8.0377	8.0377	-7.2868	-7.2868	-4.2219	4.14359	1.92776	5.2515	5.80545
2294	28.7917	28.7917	28.7917	28.7917	28.7917	28.7917	22.0132	31.3337	30.4864	30.4864	30.4864	23.7078	18.624	33.8756	22.0132	-2.55394	-2.55394	-2.55394	-2.55394	-2.55394	-2.55394	-25.0415	-13.2623	-13.2623	-13.2623	-13.2623	-15.404	-25.0415	-10.0498	-23.9707	-1.48705	-1.48705	-1.48705	-1.48705	-1.48705	-1.48705	-1.48705	-1.48705	1.63045	14.7239	-5.22805	-0.863547	-3.35755	-6.47504	1.3187	1.64151	1.64151	1.64151	1.64151
2295	21.4378	21.4378	21.4378	21.4378	21.4378	21.4378	21.4378	21.4378	21.4378	21.4378	21.4378	21.4378	21.4378	21.4378	21.4378	16.1937	16.1937	16.1937	16.1937	16.1937	16.1937	16.1937	16.1937	16.1937	16.1937	16.1937	16.1937	16.1937	16.1937	16.1937	-21.7017	-21.7017	-32.7939	-32.7939	-27.5741	-17.7868	-13.2194	-13.2194	-29.5315	-13.8719	-15.8293	-17.1343	-17.1343	-19.7442	-15.1768	2.81719	2.81719	1.78902	1.78902
2298	4.76428	-5.21327	6.42721	33.034	23.0565	29.7082	29.7082	29.7082	29.7082	28.0452	34.6969	39.6857	34.6969	36.3599	38.0228	-2.65924	-2.65924	-2.65924	-9.71292	-9.71292	-13.9451	-13.9451	-13.9451	-6.89144	-9.71292	-52.035	26.9662	-1.2485	-6.89144	-8.30218	-13.1671	-13.1671	-6.2512	-4.71434	-4.71434	-3.9459	-6.2512	-10.0934	-13.1671	-15.4724	-24.6936	-23.9252	-22.3883	-20.8514	-17.7777	4.86526	4.86526	1.20717	10.9621
2300	32.4331	40.2233	48.0135	-32.4851	6.46585	-27.2916	-27.2916	-3.92106	-3.92106	1.2724	-29.8883	-48.0654	42.82	55.8037	105.142	-26.5083	-24.7992	-19.6719	-26.5083	-28.2174	-24.7992	-23.0901	-2.58076	-28.2174	-23.0901	-30.7811	-28.2174	-7.70808	-21.381	-24.7992	9.01591	13.4355	12.6989	16.3819	16.3819	14.9087	14.1721	2.38656	-7.18916	-7.18916	-2.4013	0.913377	-3.50619	-1.29641	-1.29641	-0.0120467	-1.21672	-4.83074	-9.64944
2301	1.38707	1.38707	1.38707	1.38707	1.38707	1.38707	1.38707	1.38707	1.38707	1.38707	1.38707	1.38707	1.38707	1.38707	1.38707	-5.09644	-5.09644	-5.09644	-5.09644	-5.09644	-5.09644	-5.09644	-5.09644	-5.09644	-5.09644	-5.09644	-5.09644	-5.09644	-5.09644	-5.09644	-5.34521	-5.34521	-5.34521	-5.34521	-5.34521	-5.34521	-5.34521	-6.2732	-11.8411	-5.34521	-8.12918	-8.12918	-0.705271	-3.48924	12.2866	-3.0097	-3.0097	-3.0097	-3.0097
2302	19.7306	19.7306	19.7306	19.7306	13.9104	18.0677	18.0677	13.0789	23.0565	23.0565	16.4048	13.0789	18.0677	16.4048	16.4048	-12.6693	-12.6693	-12.6693	-12.6693	-15.8334	-1.27832	-1.27832	-18.9976	-6.34097	3.78433	-13.9349	3.78433	1.25301	2.51867	-0.0126566	-11.6348	-11.6348	-11.6348	-11.6348	-11.6348	-11.6348	-11.6348	6.19332	-5.43369	-6.98395	-0.782885	-11.6348	-0.782885	-0.782885	-3.10829	-0.261938	-0.261938	-0.261938	-0.261938
2303	21.4985	21.4985	21.4985	16.436	16.436	14.7486	14.7486	16.436	24.8734	29.9359	29.9359	24.0297	24.8734	24.8734	24.8734	-0.0169463	-0.0169463	-0.0169463	-0.0169463	-0.0169463	-0.0169463	-0.0169463	-0.0169463	-0.0169463	-0.0169463	-0.0169463	-0.0169463	-0.0169463	-0.0169463	-0.0169463	-2.77728	-2.77728	-2.77728	-2.06241	17.2392	2.22683	0.797083	4.37145	-0.632663	-2.77728	-2.77728	-3.13472	0.797083	0.797083	2.22683	5.93449	3.77257	3.77257	7.01546
2305	-6.20115	-6.20115	-6.20115	-6.20115	-6.20115	-6.20115	-6.20115	-6.20115	-4.89838	-14.0177	-11.4122	-17.926	-19.2288	-24.4398	-24.4398	-27.5847	-27.5847	-27.5847	-27.5847	-27.5847	-27.5847	-27.5847	-27.5847	-30.9269	-33.1551	-34.2692	-28.6988	-36.4973	-39.8396	-28.6988	-13.5776	-13.5776	-13.5776	-13.5776	-13.5776	-12.8634	-1.43561	-17.863	-14.2918	-10.0064	-12.1491	-12.1491	-10.0064	-2.86408	-2.14985	-2.54796	-2.54796	-2.54796	-2.54796
2307	-12.538	-12.538	-12.538	-12.538	-12.538	-12.538	-12.538	-12.538	-12.538	-12.538	-12.538	-12.538	-12.538	-12.538	-12.538	-1.97581	-1.97581	-1.97581	-1.97581	-1.97581	-1.97581	-1.97581	-1.97581	-1.97581	-1.97581	-1.97581	-1.97581	-1.97581	-1.97581	-1.97581	-24.4159	-24.4159	-24.4159	-24.4159	-24.4159	-24.4159	-24.4159	-24.4159	-24.4159	-22.6981	-22.6981	-22.6981	-22.6981	-22.6981	-22.6981	1.64151	1.64151	1.64151	1.64151
2308	29.1457	51.7999	28.7819	23.6888	18.232	19.1415	18.232	20.0509	20.0509	18.232	17.3225	17.0193	16.413	22.4762	23.6888	-43.1773	-43.1773	-39.7081	-13.8687	-13.8687	-11.4762	-12.6725	-12.6725	-18.6538	-28.8221	-30.6165	-30.6165	-24.037	-26.6289	-30.6165	-6.48258	-6.48258	-6.48258	-6.48258	-6.48258	-6.48258	-6.48258	-6.48258	-6.48258	-5.70326	-5.70326	-6.48258	-7.65154	-4.5343	-6.48258	-4.52976	-4.52976	-4.52976	-4.52976
2309																															20.525	20.525	20.525	20.525	20.525	20.525	22.3105	0.88385	0.88385	-1.79448	-1.79448	-0.901705	-0.901705	-0.604113	-2.68726	-7.66248	-7.66248	-7.66248	-7.66248
2311	-14.8063	-14.8063	-14.8063	-14.8063	-14.8063	-14.8063	-14.8063	-14.8063	-14.8063	-14.8063	-21.117	-21.117	-11.651	-11.651	-17.9617																-11.1197	-11.1197	-11.1197	-9.18752	-9.18752	-44.9329	-44.9329	-1.4588	-1.4588	-1.4588	-35.272	-35.272	-25.128	-25.128	-11.1197	0.492413	0.492413	0.492413	0.492413
2312	-8.54491	-5.81491	-11.2749	-10.5924	-9.90991	-9.90991	-14.0049	-14.0049	-7.17991	-7.17991	-8.54491	-8.54491	-5.81491	-5.81491	-5.81491	-2.5974	-2.5974	7.73318	-10.7143	-17.3554	-17.3554	1.82999	1.82999	-5.549	-5.549	-12.928	-12.928	-4.0732	-4.0732	-9.97639	-34.7294	-35.3122	-31.8155	-31.2328	-34.1466	-34.1466	-33.2725	-32.3983	-31.2328	-28.3189	-25.9878	-25.405	-28.3189	-30.65	-28.9017	3.73222	3.73222	3.73222	3.73222
2313	17.5459	17.5459	10.3784	10.3784	3.21101	3.21101	3.21101	3.21101	7.51147	7.51147	6.07798	6.07798	3.21101	3.21101	14.6789	17.4661	27.2549	23.0597	30.0517	24.4581	11.8725	27.2549	27.2549	32.8486	32.8486	25.8565	28.6533	31.4501	27.2549	32.8486	-12.8795	-12.8795	-12.8795	-13.7776	-14.9752	-16.1727	-8.38872	-22.1603	-19.7653	-18.5678	-12.5801	-8.98749	-3.59859	-12.5801	-12.5801	-0.136178	-0.136178	-0.136178	0.872548
2314	-3.13348	-3.13348	-6.06883	-6.06883	-6.06883	-10.4719	-10.4719	-11.9395	-11.9395	-7.53651	-7.53651	-9.73802	-9.73802	-3.13348	-4.60116	-7.20167	-7.20167	-20.2719	-20.2719	-20.2719	-20.2719	-20.2719	-38.5701	-38.5701	-17.6578	-17.6578	-15.6973	-15.6973	-20.2719	7.17553	2.71574	2.71574	16.7224	16.7224	16.7224	6.60649	6.60649	6.60649	6.60649	11.2754	11.2754	13.9989	13.9989	1.93759	-0.396856	5.25208	5.25208	5.25208	5.25208
2315	-13.1819	-13.1819	7.07568	7.07568	-30.9072	-14.6289	-16.0758	-16.0758	-20.4167	-20.4167	-20.4167	-20.4167	-21.8637	-21.8637	-20.4167	22.8017	22.8017	-4.48757	-4.48757	-31.7768	-4.48757	6.12492	6.12492	-18.1322	-18.1322	6.12492	6.12492	-12.0679	-12.0679	-10.5518	-13.7656	-15.2397	-1.6043	-1.6043	5.02911	-18.1878	-16.7138	-16.7138	-7.13215	-9.34329	-15.2397	-15.2397	-20.399	-20.399	-11.5544	1.03654	0.513035	-3.1515	-14.1451
2316	7.58858	7.58858	7.58858	7.58858	7.58858	7.58858	7.58858	7.58858	7.58858	7.58858	1.85052	-8.19108	-1.01851	-2.45302	-8.19108	-0.0105252	-0.0105252	-0.0105252	-0.0105252	-0.0105252	-0.0105252	-0.0105252	-0.0105252	-0.0105252	-0.0105252	-0.0105252	-0.0105252	-0.0105252	-0.0105252	-7.37817	-14.2461	-14.2461	-14.2461	-14.2461	-14.2461	-14.2461	-14.2461	-14.2461	-12.985	-6.36429	-11.0934	-12.985	-12.3544	-12.985	-12.985	-3.51066	-3.51066	-3.51066	-3.51066
2317	-10.502	-10.502	-10.502	-10.502	-14.6972	-3.51	-3.51	-10.502	-9.10362	-9.10362	-13.2988	-3.51	-3.51	-2.11159	-2.11159	-22.1021	-22.1021	-22.1021	-22.1021	-12.8008	-4.66225	-22.1021	-9.31287	-16.2888	-36.0539	-12.8008	-18.6141	-18.6141	-30.2407	-30.2407	-7.21215	-7.21215	-7.21215	-7.21215	-7.21215	-7.21215	-7.21215	-7.21215	-0.182764	8.2525	12.4701	-0.885702	-2.99452	2.62899	6.14368	1.21287	1.21287	1.21287	1.21287
2318	-14.398	-14.398	-14.398	-14.398	-14.398	-14.398	-14.398	-14.398	-14.398	-14.398	-8.78473	-8.78473	-1.76817	-1.76817	-4.5748	-28.9958	-28.9958	-28.9958	-28.9958	-28.9958	-28.9958	-28.9958	-28.9958	-28.9958	-28.9958	11.578	11.578	-1.46356	-1.46356	4.33271	1.83657	1.83657	1.83657	1.83657	1.83657	1.83657	1.83657	1.83657	1.83657	1.83657	-2.37736	-2.72852	-5.88896	-5.88896	-4.48432	4.15582	4.15582	4.15582	4.15582
2321																															21.0819	16.1996	18.1525	13.2702	17.1761	15.2231	21.0819	0.576116	0.576116	2.52905	1.55258	1.55258	-8.21209	9.36432	9.36432	-1.21964	-1.21964	-1.21964	-2.2276
2322	40.5086	57.3697	62.99	77.0409	77.0409	40.5086	32.0781	32.0781	50.3442	37.6985	40.5086	46.129	48.9392	57.3697	65.8002	24.4223	24.4223	13.7576	27.9772	27.9772	31.5322	33.3096	33.3096	38.642	52.8617	33.3096	45.7519	13.7576	36.8646	23.5336	-35.9279	-35.9279	-36.5623	-6.11222	-6.11222	-30.2185	-27.0467	-27.681	2.13468	-33.3904	-30.8529	-30.8529	-22.606	-17.531	-22.606	0.998269	3.08071	3.08071	-3.16661
2325	-7.59895	-6.21983	-2.08247	-2.08247	-2.08247	-2.08247	-2.08247	-2.08247	-2.08247	-2.08247	-2.08247	-2.08247	-2.08247	-2.08247	-2.08247	21.1502	-10.9619	-21.1794	-21.1794	-21.1794	-21.1794	-21.1794	-21.1794	-21.1794	-21.1794	-21.1794	-21.1794	-21.1794	0.715224	-21.1794	23.067	21.0428	23.067	20.638	32.7828	32.7828	32.7828	32.7828	32.7828	32.7828	32.7828	32.7828	32.7828	9.84266	6.87394	-6.01504	-6.01504	-8.10359	-8.10359
2326	-39.4044	-39.4044	-39.4044	-39.4044	-39.4044	-39.4044	-39.4044	-39.4044	-39.4044	-39.4044	-39.4044	-39.4044	-39.4044	-39.4044	-39.4044																2.29472	2.29472	-10.6073	-11.5289	-17.9799	-18.9015	-20.7446	-17.9799	-17.9799	-15.2152	-11.5289	-4.1563	3.21629	3.21629	3.21629	3.49288	3.49288	-13.7559	-13.7559
2327	-13.0561	-13.0561	-13.0561	-13.0561	-13.0561	-13.0561	-13.0561	-13.0561	-13.0561	-13.0561	-13.0561	-13.0561	-13.0561	-13.0561	-13.0561																-20.006	-20.006	-20.006	-20.006	-14.7727	-14.7727	-14.7727	-14.7727	-41.6866	-41.6866	-41.6866	-41.6866	-14.0251	-14.0251	-22.9964	-0.0101	-0.0101	-0.0101	-0.0101
2328	0.796618	2.42237	-2.45489	-2.45489	-0.829133	-5.70639	8.92538	-0.829133	0.796618	5.67387	-8.95789	-13.8351	7.29963	2.42237	-4.08064	-14.8615	-10.7419	-6.62227	-12.1151	-16.2347	-20.3543	-23.1007	-18.9811	-20.3543	-13.4883	-20.3543	-29.509	-13.4883	-20.3543	-12.1151	-6.23702	-8.01733	-5.64358	-15.1386	-9.79764	-12.7648	-14.5451	-7.12717	-3.26984	-8.01733	-6.23702	-1.48953	-8.01733	-4.45671	-6.23702	2.9464	2.9464	2.9464	2.9464
2329	0.926414	-0.57995	-0.57995	-2.08631	-3.59268	-8.11177	-8.11177	-3.59268	-6.60541	-3.59268	-8.11177	-5.85223	-3.59268	-0.57995	0.926414																-9.03315	-9.03315	-9.03315	-9.03315	5.69481	4.82846	3.09576	-2.10234	2.22941	1.36306	6.56116	7.86069	3.96211	-1.23599	-2.53552	2.74152	2.74152	2.74152	2.74152
2330	-7.4765	-7.4765	-7.4765	-11.9534	-7.4765	-7.4765	-16.4304	-8.96881	-8.96881	-8.96881	-7.4765	-7.4765	-8.96881	-8.96881	-10.4611	16.6451	16.6451	27.7541	12.942	29.6056	29.6056	31.4571	25.9026	20.3481	20.3481	20.3481	20.3481	20.3481	20.3481	14.7936	-13.5874	-13.5874	-13.5874	-13.5874	-11.9414	-7.82652	-8.64949	-7.00354	-6.18056	-9.47247	-14.4103	-17.7022	-16.0563	-16.0563	-15.2333	-4.29176	-4.29176	-4.29176	-4.29176
2332	-5.64177	-5.64177	-5.64177	-5.64177	-5.64177	-5.64177	-5.64177	-5.64177	-5.64177	-5.64177	-5.64177	-5.64177	-5.64177	-5.64177	-5.64177	0.518464	0.518464	0.518464	0.518464	0.518464	0.518464	0.518464	0.518464	0.518464	0.518464	0.518464	0.518464	0.518464	0.518464	0.518464	-18.1235	-18.1235	-18.1235	-18.1235	-18.1235	-21.6833	-21.6833	-21.6833	-24.3532	-24.3532	-24.3532	-24.3532	-16.3435	-22.5733	-22.5733	-6.42922	-6.42922	-6.42922	-6.42922
2333	18.0392	18.0392	18.0392	18.0392	20.8166	20.8166	19.4279	20.8166	20.8166	16.6505	22.6681	23.5939	23.5939	20.1222	27.0657	30.9675	30.9675	22.518	22.518	19.7015	19.7015	33.784	32.3757	32.3757	26.7427	31.9063	33.784	33.784	23.9262	33.784	-52.4963	-52.4963	-52.9714	-52.9714	-52.0213	-52.0213	-50.5962	-50.1211	-51.7838	-52.9714	-51.0712	-50.1211	-50.1211	-48.9335	-49.1711	2.58004	2.58004	3.61621	3.61621
2334	-17.5075	-16.0345	-18.9806	-15.0524	-20.4537	-26.346	-13.0883	-22.9088	-24.8729	-27.8191	-30.0287	-11.6152	-17.0165	-18.2441	-13.8249																-21.5221	-21.5221	-21.5221	-21.5221	-21.5221	-21.5221	-21.5221	-21.5221	-21.5221	-21.5221	-21.5221	-21.5221	-19.2139	-15.5868	-12.2894	-6.41711	-6.41711	-6.41711	-6.41711
2335	-8.78473	-1.76817	-7.38142	-0.364861	3.84507	-0.364861	-4.5748	12.2649	-12.9947	-0.364861	22.0881	13.6683	13.6683	17.8782	-3.17148	-29.5296	-23.348	-45.6018	-32.0022	-35.7112	-28.2933	-6.03944	-27.0569	-34.4749	-39.4202	-29.5296	-25.8206	-23.348	-19.639	-43.1291	4.67821	-1.78341	15.663	12.4322	3.38589	7.26286	6.6167	2.73973	1.4474	2.73973	5.32437	2.09356	2.73973	11.1398	2.09356	0.760847	0.760847	0.760847	0.760847
2336	4.47047	4.47047	4.47047	4.47047	4.47047	4.47047	4.47047	4.47047	4.47047	4.47047	4.47047	4.47047	4.47047	4.47047	4.47047	-2.61178	-2.61178	-2.61178	-2.61178	-2.61178	-2.61178	-2.61178	-2.61178	-2.61178	-2.61178	-2.61178	-2.61178	-2.61178	-2.61178	-2.61178	-5.25472	-5.25472	-5.25472	-5.25472	-5.25472	-5.25472	-5.25472	5.67743	5.67743	5.67743	-3.7971	-11.0852	-11.0852	-11.0852	-9.26317	1.83991	1.83991	1.83991	1.83991
2337	25.9903	25.9903	25.9903	25.9903	29.8082	29.8082	29.8082	12.6277	14.5366	10.7187	14.5366	20.2634	37.4439	37.4439	37.4439	7.85703	7.85703	7.85703	7.85703	10.2189	10.2189	11.7934	3.92064	7.06975	13.368	-5.52669	19.6662	10.2189	10.2189	10.2189	0.671141	0.671141	0.671141	-4.41326	-4.41326	-4.41326	-7.12494	14.5685	-21.3613	0.332181	19.3139	-3.73534	7.7893	1.0101	6.43346	1.75823	1.75823	1.75823	15.2831
2338	3.38729	3.38729	3.38729	-10.2163	-4.77486	0.666576	0.666576	2.02694	-10.2163	-0.693783	3.38729	3.38729	-0.693783	-0.693783	-2.05414	-18.0226	-20.5068	-20.5068	-25.4751	-35.4118	-20.5068	-20.5068	-31.6855	-37.8959	-26.7172	-14.2964	-14.2964	-27.9593	-27.9593	-9.32803	-30.4717	-30.4717	-30.4717	-30.4717	-30.4717	-30.4717	-30.4717	-25.3486	-31.2036	-31.2036	-29.7398	-31.5695	-29.3739	-31.2036	-29.7398	1.57531	1.57531	1.57531	1.57531
2340	5.67148	5.67148	5.67148	5.67148	5.67148	5.67148	5.67148	5.67148	5.67148	5.67148	5.67148	5.67148	5.67148	5.67148	5.67148	-15.4563	-15.4563	-15.4563	-15.4563	-15.4563	-15.4563	-15.4563	-15.4563	-15.4563	-15.4563	-15.4563	-15.4563	-15.4563	-15.4563	-15.4563	-20.0669	-20.0669	-20.0669	-20.0669	-20.0669	-19.7571	-5.81529	-26.2633	-27.5026	-25.6436	-25.024	-21.3062	-21.9258	-16.3491	-21.9258	-2.27685	-2.27685	-2.27685	-2.27685
2342	3.94644	-4.86258	-10.148	-11.9098	-3.10078	-10.148	-4.86258	-3.10078	-11.9098	-15.4334	-4.86258	-4.86258	-4.86258	-3.10078	-3.10078	3.87812	-4.77839	-9.9723	-16.8975	0.415512	-4.77839	0.415512	10.8033	7.34072	-1.31579	10.8033	-4.77839	-4.77839	10.8033	33.3102	-15.3528	-23.1067	-19.2298	-3.72189	4.03205	-13.4143	-15.999	-6.30654	-6.30654	-1.13724	-8.56811	-9.53735	-9.53735	-9.53735	-3.07573	-0.0117633	-0.0117633	-0.0117633	1.16457
2343	-0.295826	-2.48713	-9.06103	-2.48713	-26.5914	-12.348	-26.5914	-27.6871	6.27808	11.7563	11.7563	-9.06103	-23.3045	16.1389	11.7563	-47.7983	-46.1143	-46.9563	-41.9045	-41.9045	-37.6947	-40.2206	-36.0108	-36.8527	-32.6429	-32.6429	-36.8527	-36.0108	-29.2751	-27.5911	5.76065	5.76065	5.76065	5.76065	5.76065	5.76065	5.76065	6.42165	6.42165	6.42165	6.42165	6.42165	6.42165	5.09965	6.42165	-12.0741	-12.0741	-12.0741	-12.0741
2344	-5.57304	-5.57304	-5.57304	-5.57304	-5.57304	-5.57304	-5.57304	-5.57304	-5.57304	-5.57304	-5.57304	-5.57304	-5.57304	-5.57304	-5.57304																1.15691	6.58295	6.58295	7.26121	-11.0517	-7.56351	-7.56351	0.866229	-1.16854	-1.16854	4.06372	4.06372	5.22644	5.22644	5.22644	-1.26939	-2.61267	-2.61267	-0.261938
2345	-2.99955	-2.99955	-2.99955	-2.99955	-2.99955	-2.99955	-2.99955	-2.99955	-2.99955	-2.99955	-2.99955	-2.99955	-2.99955	-2.99955	-2.99955	-16.2902	-16.2902	-16.2902	-16.2902	-16.2902	-16.2902	-16.2902	-16.2902	-16.2902	-16.2902	-16.2902	-16.2902	-16.2902	-16.2902	-16.2902	0.767382	2.31765	3.09278	1.02576	1.54252	5.41818	7.74359	5.15981	2.31765	10.069	5.80575	6.96845	5.41818	-1.17045	-1.17045	1.85447	0.825639	1.85447	1.85447
2346	-12.2694	-12.2694	-12.2694	-12.2694	-12.2694	-12.2694	-12.2694	-7.10876	-7.10876	-10.9792	-8.39892	-8.39892	-5.8186	-5.8186	-5.8186	-4.9084	-4.9084	-4.9084	-4.9084	-4.9084	-4.9084	-4.9084	-10.502	-10.502	-3.51	-14.6972	-10.502	-13.2988	-13.2988	-13.2988	0.390407	0.390407	0.390407	0.390407	0.390407	0.390407	0.390407	0.390407	0.390407	-9.96733	-9.96733	-14.7478	-14.7478	-13.1543	-14.7478	-12.2783	-12.2783	-12.2783	-12.2783
2348	-4.52954	-4.52954	-4.52954	-4.52954	-4.52954	-4.52954	-4.52954	-4.52954	-4.52954	-4.52954	-4.52954	-4.52954	-4.52954	-4.52954	-4.52954	-20.6368	-20.6368	-20.6368	-20.6368	-20.6368	-20.6368	-20.6368	-20.6368	-20.6368	-20.6368	-20.6368	-20.6368	-20.6368	-20.6368	-20.6368	-14.9286	-14.9286	-14.9286	-14.9286	-14.9286	-14.9286	-14.9286	-14.9286	-10.8123	-16.9868	-16.9868	-16.9868	-16.9868	-12.8705	-14.2426	1.6387	1.6387	1.6387	1.6387
2349	12.1321	9.01729	13.6895	15.2468	15.2468	15.2468	7.4599	4.34512	9.01729	2.78773	2.78773	15.2468	15.2468	10.5747	10.5747	9.7867	30.1757	-21.5809	-5.89711	-5.89711	-5.89711	20.7654	33.3124	25.4705	11.3551	14.4918	12.9235	0.376412	-35.6964	31.744	-5.36278	5.94607	14.8741	-2.98197	-5.36278	7.13648	-7.74359	2.37486	-10.7196	-3.57717	-8.33879	-4.17237	-5.95798	10.1125	-10.7196
2350	19.4086	6.14102	17.5133	17.5133	11.8271	13.7225	2.35027	13.7225	13.7225	23.1994	32.6763	8.03639	17.5133	17.5133	11.8271	-44.4202	-13.9058	-20.4446	-29.163	-24.8038	-33.5222	-33.5222	-29.163	-8.45684	-19.3548	-19.3548	-19.3548	-9.54664	-9.54664	0.261552	0.164654	0.164654	0.164654	0.164654	0.164654	0.164654	0.164654	0.164654	0.164654	-1.89352	-1.20746	4.96707	-9.44018	-9.44018	-7.382	1.51254	1.51254	1.51254	1.51254
2351	7.99865	7.99865	7.99865	7.99865	7.99865	7.99865	7.99865	7.99865	7.99865	7.99865	7.99865	4.62369	6.31117	16.436	16.436	-7.18866	13.0611	1.24873	-2.12622	2.93621	19.2485	4.62369	21.4985	19.811	40.0607	38.3733	33.3108	26.5609	-2.12622	28.2484	16.7605	17.5886	19.6588	39.1189	39.947	28.6298	5.16727	5.16727	35.8066	-2.28553	-10.5664	-8.91024	9.30772	43.2594	5.16727	6.94043	4.80163	6.94043	4.80163
2353																															15.2415	15.2415	15.2415	15.2415	15.2415	15.2415	15.2415	15.2415	15.2415	15.2415	15.2415	15.2415	31.2878	31.2878	31.2878	-0.946286	-0.946286	-0.946286	-0.946286
2354	-26.0696	-21.2217	-21.2217	-20.0097	-20.0097	-12.7378	-12.7378	-12.7378	-12.7378	-12.7378	-12.7378	-18.7977	-18.7977	-9.10193	-9.10193	13.2394	13.2394	13.2394	13.2394	13.2394	13.2394	13.2394	13.2394	13.2394	13.2394	13.2394	-4.83074	-4.83074	6.01132	6.01132	-12.0676	-17.8841	-17.8841	-15.8313	-15.8313	-8.30397	-8.30397	-6.25107	-6.25107	-8.30397	-8.30397	-17.542	-17.542	-18.5684	-18.5684	-1.88717	-3.88947	-3.88947	-2.38775
2355	-5.07679	-5.07679	-5.07679	-5.07679	-5.07679	-5.07679	-5.07679	-5.07679	-5.07679	-5.07679	-5.07679	-5.07679	-5.07679	-5.07679	-5.07679	-5.64015	-5.64015	-5.64015	-5.64015	-5.64015	-5.64015	-5.64015	-5.64015	-5.64015	-5.64015	-5.64015	-5.64015	-5.64015	-5.64015	-5.64015	9.07769	9.07769	9.07769	9.07769	9.07769	9.07769	9.07769	9.07769	3.01782	3.01782	5.44176	11.5016	12.7136	18.1675	7.86571	-1.98662	-1.98662	-1.98662	-1.98662
2357	6.76157	10.1508	8.45619	8.45619	5.06694	3.37231	7.60888	-1.71157	-1.71157	3.37231	11.8454	5.06694	1.67768	-11.8793	5.06694	47.142	12.243	7.52688	33.937	3.75401	9.41332	23.5616	56.5742	56.5742	9.41332	11.2998	9.41332	7.52688	-1.9053	20.7319	10.1928	2.03041	-8.17264	3.05071	-8.17264	3.05071	-14.2945	8.15223	8.15223	-3.07112	8.15223	6.11162	8.15223	11.2131	3.05071	0.999899	-4.5551	-3.0401	-0.0101
2358	9.34345	9.34345	9.34345	9.34345	9.34345	9.34345	9.34345	9.34345	9.34345	9.34345	9.34345	9.34345	9.34345	9.34345	9.34345	-26.095	-26.095	-26.095	-26.095	-26.095	-26.095	-26.095	-26.095	-26.095	-26.095	-26.095	-26.095	-26.095	-26.095	-26.095	0.183542	0.183542	0.183542	0.183542	0.183542	0.183542	0.183542	0.183542	0.183542	0.183542	0.183542	0.183542	0.183542	9.36066	-3.64026	2.35676	2.35676	2.35676	2.35676
2361	-14.5927	-14.5927	-10.4601	-10.4601	-9.08256	-9.08256	-6.32749	-10.4601	-0.817339	-0.817339	-8.39379	-7.70502	-6.32749	-6.32749	-15.9702	-7.89528	-7.89528	-4.16131	-4.16131	-2.91665	-2.91665	7.04062	5.79596	-7.89528	-7.89528	-1.67199	-5.40597	2.06198	2.06198	-12.8739	-4.43075	-4.43075	-4.43075	-4.43075	-4.43075	-4.43075	-4.43075	-4.43075	-14.1126	-14.1126	-13.488	-15.0496	-13.8003	-13.8003	-13.1756	0.576639	0.576639	0.576639	0.576639
2362	10.9327	10.9327	10.9327	10.9327	10.9327	10.9327	10.9327	10.9327	10.9327	10.9327	10.9327	10.9327	10.9327	10.9327	10.9327	-1.06305	-1.06305	-1.06305	-1.06305	-1.06305	-1.06305	-1.06305	-1.06305	-1.06305	-1.06305	-1.06305	-1.06305	-1.06305	-1.06305	-1.06305	-15.5461	-15.5461	-15.5461	-15.5461	-15.5461	-8.16661	2.08265	-15.5461	-10.6264	2.21931	3.72253	-5.70679	5.77238	1.67268	-5.70679	2.42086	2.42086	2.42086	2.42086
2363	11.9365	-2.30996	-16.5564	-40.9789	-15.03	-14.5212	-20.6268	-6.38038	-23.3405	-36.9085	-17.2348	-12.486	-10.4508	-22.6621	-24.6973	-21.0458	-14.5742	-23.6345	-49.5211	-15.2213	-17.1628	-18.4572	-15.2213	-28.3804	-27.5175	-27.9489	-14.5742	-17.1628	-23.6345	-17.1628	5.16827	5.16827	5.16827	5.16827	5.16827	5.16827	5.16827	5.16827	5.16827	5.50214	5.72472	8.84081	9.50855	9.50855	9.50855	3.44637	3.44637	3.44637	3.44637
2364	-17.8562	-17.8562	-17.8562	-17.8562	-17.8562	-17.8562	-17.8562	-17.8562	-7.08322	-7.08322	-7.08322	-12.4697	-9.77646	-9.77646	-11.1231	-21.8481	-21.8481	-21.8481	-21.8481	-21.8481	-21.8481	-21.8481	-21.8481	-20.6988	-12.6537	-12.6537	-14.9523	-16.1016	-16.1016	-17.2509	-24.2721	-24.2721	-24.2721	-24.2721	-24.2721	-24.2721	-24.2721	-24.2721	-24.2721	-24.2721	-26.5439	-30.8352	-26.5439	-26.7963	-31.0876	2.99368	2.99368	2.99368	2.99368
2366	-14.5169	-14.5169	-12.9904	-11.4639	-12.9904	-12.9904	25.1717	-5.35796	-8.41093	22.1188	12.9599	2.27446	16.0128	20.5923	20.5923	-10.4044	-10.4044	-11.6151	-10.4044	-9.19364	-9.19364	-6.77214	-5.56139	-5.56139	-3.13988	-12.8259	-0.718379	0.492372	-0.718379	-12.8259	-12.1538	-12.1538	-12.1538	-12.1538	-12.1538	-12.1538	-12.1538	-12.1538	-15.2542	-10.0868	-11.1203	-15.2542	-13.1873	-16.2877	-10.0868	-0.181799	-0.181799	-0.181799	-0.181799
2367	-25.3433	-25.3433	-25.3433	-25.3433	-25.3433	-25.3433	-25.3433	-25.3433	-25.3433	-25.3433	-25.3433	-25.3433	-25.3433	-25.3433	-25.3433	-42.5353	-42.5353	-42.5353	-42.5353	-42.5353	-42.5353	-42.5353	-42.5353	-42.5353	-42.5353	-42.5353	-42.5353	-42.5353	-42.5353	-42.5353	-36.3868	-36.3868	-36.3868	-36.3868	-36.3868	-36.3868	-20.881	-42.7481	-41.1578	-24.4593	-13.327	-24.4593	-30.0254	-14.1221	-32.4109	-1.94561	-1.94561	-1.94561	-1.94561
2368	0.147654	0.147654	0.147654	0.147654	0.147654	0.147654	0.147654	0.147654	0.147654	0.147654	0.147654	0.147654	0.147654	0.147654	0.147654	4.86975	4.86975	4.86975	4.86975	4.86975	4.86975	4.86975	4.86975	4.86975	4.86975	4.86975	4.86975	4.86975	4.86975	4.86975	14.2757	14.2757	14.2757	14.2757	14.2757	14.2757	14.2757	-12.0956	-12.0956	-4.18425	-9.45851	-4.18425	-0.668073	8.12236	-5.94233	-6.0094	-6.0094	-6.0094	-6.0094
2369	-6.50565	-10.4012	-6.50565	-14.6215	-2.61005	-11.6998	-3.90858	-3.90858	-3.90858	-6.50565	-7.80418	2.58408	-2.61005	-1.96078	-0.0129853	28.105	-26.574	-6.26465	-48.8361	-1.57788	-11.7325	1.54663	18.7314	-12.5137	-4.70239	-4.70239	28.105	-6.26465	15.6069	20.2937	-3.45433	4.69563	3.44179	10.4946	5.32255	4.69563	-2.82741	-0.946649	4.06871	-5.96201	-6.58893	-0.946649	6.57639	4.06871	-1.57357	3.06968	7.55097	8.6713	6.43065
2372	10.8691	10.8691	10.8691	10.8691	10.8691	10.8691	10.8691	-14.8683	-14.8683	-14.8683	8.88933	-4.96931	-18.828	8.88933	2.94991	-3.77387	-3.77387	-3.77387	-3.77387	-3.77387	-3.77387	-3.77387	2.24026	8.2544	8.2544	6.75086	-6.78094	6.75086	2.24026	3.7438	-13.7247	-8.01535	-14.3591	-13.0904	-7.38098	4.51359	-8.01535	3.40343	2.98051	11.016	0.231548	0.865924	-2.30596	0.865924	1.81749	0.618806	0.618806	0.618806	0.618806
2374																															25.334	25.334	25.334	25.334	25.334	25.334	25.334	25.334	2.93887	-28.8857	-28.8857	6.08204	6.08204	14.7258	50.8722	-1.16848	-1.16848	-1.16848	-1.16848
2375	1.67768	-3.4062	-0.0169463	-3.4062	5.06694	11.8454	-0.0169463	1.67768	-13.574	-10.1847	-3.4062	6.76157	6.76157	-5.10083		32.5273	9.27691	23.2272	25.5522	4.62683	13.927	25.5522	20.9021	23.2272	11.602	9.27691	-0.0232504	-20.9486	-13.9735		-4.35981	-4.35981	-4.35981	-4.35981	-4.35981	-4.35981	-4.35981	-4.35981	14.5959	20.6273	-11.2528	-5.22144	-11.2528	-22.4539	-12.976	-0.009999	-0.009999	-0.009999	-0.009999
2376	22.6166	17.4538	7.12821	5.8375	-23.8486	-8.36021	-5.77881	-13.523	-14.8137	-19.9765	-19.9765	-19.9765	-22.5579	-5.77881	-5.77881	-42.21	-6.82837	-29.2367	-38.6718	-35.1337	-24.5192	-24.5192	-18.6223	-20.981	-4.4696	-4.4696	-4.4696	-5.64899	8.50367	-2.11082	-20.8842	-20.8842	-20.8842	-20.8842	-20.8842	-20.8842	-20.8842	-21.5274	-22.1706	-25.3867	-25.3867	-25.3867	-27.9596	-27.9596	-24.1003	-3.70872	-3.70872	-3.70872	-3.70872
2377	-5.26147	-5.26147	7.58444	7.58444	7.58444	-0.444254	5.9787	9.19017	4.37296	1.16148	12.4016	4.37296	14.0074	1.16148	7.58444	-20.7647	-20.7647	-22.0224	-23.2801	-28.3109	-38.3725	-15.7339	-29.5686	-15.7339	-9.44535	-8.18765	-10.7031	-44.661	-37.1148	-30.8263	12.8491	12.8491	12.8491	12.8491	12.8491	12.8491	-12.8634	-12.8634	-15.7203	-10.3635	-26.4338	3.92115	-19.2915	-5.72102	-25.0054	-5.80053	-5.80053	-5.80053	-5.80053
2378																															-12.229	-12.229	-12.229	-12.229	-12.229	-12.229	-12.229	-12.229	-12.229	-12.229	-12.229	-12.229	-12.229	-8.6898	-8.6898	1.1361	1.1361	1.1361	1.1361
2379	-20.5395	-26.6519	-19.317	-19.317	-18.0946	-15.6496	-13.2047	-20.5395	-18.7058	-14.4272	-14.4272	-16.8721	-18.0946	-19.317	-15.6496	7.57572	3.27269	-6.76771	-1.03034	9.01006	17.6161	20.4848	9.01006	10.4444	11.8788	11.8788	13.3131	11.8788	6.14138	17.6161	-19.0156	-19.0156	-19.0156	-19.0156	-19.0156	-19.0156	-19.0156	-19.0156	-19.0156	-19.0156	-19.0156	-21.7151	-22.3899	-20.3653	-22.3899	-7.37455	-7.37455	-7.37455	-7.37455
2380	-3.04499	-3.04499	-3.04499	-3.04499	-3.04499	-3.04499	-3.04499	-3.04499	-3.04499	-3.04499	-3.04499	-3.04499	-3.04499	-3.04499	-3.04499	-5.07679	-5.07679	-5.07679	-5.07679	-5.07679	-5.07679	-5.07679	-5.07679	-5.07679	-5.07679	-5.07679	-5.07679	-5.07679	-5.07679	-5.07679	-3.62261	-3.62261	-3.62261	-3.62261	-3.62261	-3.62261	-3.62261	-18.8401	-18.8401	-18.8401	-5.31344	-5.31344	-5.31344	-5.31344	-13.7676	-0.987899	-0.987899	-0.987899	-0.987899
2381	39.6853	35.2742	39.6853	39.6853	39.6853	39.6853	39.6853	39.6853	35.2742	38.215	-4.42582	-4.42582	-4.42582	-8.83694	-5.89619	7.78919	7.78919	7.78919	7.78919	7.78919	7.78919	7.78919	7.78919	6.65456	7.78919	-25.1149	-25.1149	-26.2495	-26.2495	-26.2495	13.2365	18.8984	20.516	21.3249	21.3249	20.516	20.516	22.9425	25.369	26.1779	26.1779	26.1779	20.516	26.9867	27.7955	8.43831	8.43831	8.43831	8.43831
2382	-0.793651	-0.793651	-0.793651	-0.793651	-0.793651	-0.793651	-0.793651	-0.793651	-0.793651	-0.793651	-0.793651	-0.793651	-0.793651	-0.793651	-0.793651	-19.201	-19.201	-19.201	-19.201	-19.201	-19.201	-19.201	-19.201	-19.201	-19.201	-19.201	-19.201	-19.201	-19.201	-19.201	-19.7178	-19.7178	-19.7178	-19.7178	-19.7178	-19.7178	-19.7178	-19.7178	-19.7178	-20.2375	-20.2375	-20.2375	-20.2375	-7.24683	-4.90851	-0.009999	-0.009999	-0.009999	-0.009999
2384	-3.46586	-5.28726	-12.5729	7.46253	12.9267	12.9267	12.9267	12.9267	-5.28726	11.1053	7.46253	7.46253	23.8551	-5.28726	-3.46586	-9.75145	-41.3384	-54.8757	-8.46218	-2.01586	-2.01586	-2.01586	-2.01586	-30.3797	-29.0904	-14.9085	-30.3797	-9.75145	-25.2226	-21.3548	-6.90664	-6.90664	-6.90664	-6.90664	-6.90664	-6.90664	-6.90664	-6.90664	7.83314	-2.25197	-4.57931	-10.0098	-6.13086	5.50581	5.50581	9.42797	9.42797	9.42797	9.42797
2385	9.27691	6.95187	2.30179	-2.34829	2.30179	2.30179	4.62683	4.62683	4.62683	4.62683	9.27691	20.9021	27.8772	25.5522	23.2272	3.20532	11.1442	19.0831	13.1289	15.1136	1.2206	-0.764116	1.2206	-0.764116	10.1518	-0.764116	9.15947	15.1136	13.1289	13.1289	-21.5478	-20.5289	-16.9629	-19.51	-19.51	-15.4346	-14.4157	-15.4346	-16.4535	-14.9252	-8.30258	-6.26486	-7.28372	-5.246	-3.20828	-0.629795	0.384186	0.891177	0.384186
2387	-3.98349	-6.36407	-12.7123	-12.7123	-12.7123	-20.6475	-1.60292	-23.8216	-4.77702	-9.53817	-11.1252	-11.1252	-11.1252	-4.77702	-4.77702	-0.424421	7.73751	1.20797	15.8994	15.8994	6.10513	11.0023	15.8994	20.7966	17.5318	18.348	18.348	12.6347	25.6938	25.6938	-3.80032	-0.333666	2.91632	1.39966	1.39966	-2.06699	-15.0669	-6.40031	-10.7336	-9.43364	5.29965	2.8441	2.26633	-4.66698	8.33297	-1.0099	-0.009999	-2.0098	-2.0098
2388	46.4024	46.4024	48.1878	46.4024	48.1878	48.1878	42.8316	-1.80325	-1.80325	-1.80325	-1.80325	-1.80325	-1.80325	-1.80325	-1.80325	-0.0119033	-0.0119033	-0.0119033	-0.0119033	-0.0119033	-0.0119033	-0.0119033	-0.0119033	-0.0119033	-0.0119033	-0.0119033	-0.0119033	-0.0119033	-0.0119033	-0.0119033	-15.7094	-14.8831	-13.2303	-14.0567	31.3941	-9.09842	-8.27204	-0.834642	-1.66102	-8.27204	-12.4039	-12.4039	-14.0567	-14.0567	-11.5776	1.66649	2.7146	1.66649	0.618384
2389	-9.50732	-9.50732	-9.50732	-9.50732	-9.50732	-9.50732	-9.50732	-9.50732	-9.50732	-9.50732	-9.50732	-9.50732	-9.50732	-9.50732	-9.50732	-51.2248	-51.2248	-51.2248	-51.2248	-51.2248	-51.2248	-51.2248	-51.2248	-51.2248	-51.2248	-51.2248	-51.2248	-51.2248	-51.2248	-51.2248	-0.009999	-0.009999	-0.009999	-0.009999	-0.009999	-0.009999	-0.009999	-0.009999	-0.009999	-0.009999	-0.009999	-0.009999	-0.009999	-0.009999	-0.009999	-0.45349	-0.45349	-0.45349	-0.45349
2390	72.752	61.3618	68.0061	63.8929	73.0684	63.2601	64.6161	67.0569	65.1585	65.1585	72.752	68.9553	64.2093	68.9553	68.0061	51.7126	44.1656	50.9385	59.969	64.8068	64.4843	64.4843	74.1598	81.9003	81.9003	83.8354	83.8354	83.8354	83.8354	83.8354	18.5423	19.0599	16.9893	15.2638	13.6534	2.84018	2.24858	8.3618	6.9814	7.6716	6.9814	6.9814	6.9814	9.74221	7.6716	29.0855	25.8258	29.7375	29.0855
2391	2.77365	4.01189	7.10748	4.01189	-3.41753	6.48836	7.7266	0.297177	6.48836	5.25012	8.96483	8.96483	15.156	13.9178	5.25012	0.60862	-4.35971	-19.8857	-15.5384	-9.32803	-20.5068	-4.35971	-24.233	-8.08595	-15.5384	-16.7805	-20.5068	-11.8122	-8.08595	-10.5701	13.1055	9.00746	13.1055	9.00746	5.72904	5.72904	-4.10622	4.08983	3.27022	12.2859	19.6623	13.1055	12.2859	4.08983	10.6467	0.745517	0.745517	0.745517	0.745517
2393																															29.4976	15.5643	16.3839	27.0388	11.4663	11.4663	20.4819	17.2035	14.7447	50.8073	29.4976	28.678	22.9407	2.45062	19.6623	-0.0112347	-0.0112347	-0.0112347	-0.0112347
2394	9.23903	9.23903	9.23903	9.23903	9.23903	9.23903	-1.87002	-16.6821	-7.42455	20.3481	-1.87002	-9.27606	25.9026	-14.8306	-9.27606	-13.8812	-13.8812	-13.8812	-13.8812	-13.8812	-13.8812	-16.8005	-37.2354	-13.8812	5.09415	-15.3408	10.9327	6.55379	13.852	-13.8812	-0.00624961	-0.00624961	-10.0056	-10.9431	-0.631211	9.36816	1.24367	-8.7557	9.99313	-8.7557	-5.00594	8.7432	-6.25586	3.11856	14.3679
2397	26.0596	36.9268	36.9268	39.1002	39.1002	30.4064	30.4064	28.233	28.233	17.3658	17.3658	15.1923	15.1923	10.8455	10.8455	2.4624	-0.842836	-0.842836	10.7255	10.7255	-4.14807	-4.14807	5.76764	5.76764	-5.80069	-5.80069	-9.10593	-9.10593	0.809784	0.809784	2.49692	10.9741	10.9741	5.57953	5.57953	0.95561	0.95561	9.04747	9.04747	9.81813	9.81813	5.57953	5.57953	9.04747	9.04747	-4.0096	-1.0099	-1.0099	-0.009999
2398	-26.5559	-29.1328	-29.1328	-27.8443	-27.8443	-26.5559	-31.7098	-26.5559	-29.1328	-25.2674	-26.5559	-30.4213	-25.2674	-17.5364	-20.1134	-14.1482	-34.9608	-34.9608	-40.1639	-53.1717	-25.8553	-29.7576	-20.6521	-34.9608	-24.5545	-21.9529	-15.449	-49.2694	-50.5702	-18.0506	-0.288923	16.0037	16.0037	13.3969	19.2623	10.1384	1.01449	10.7901	19.914	-1.59234	1.01449	-3.54746	12.0935	-4.19916	-9.41281	-4.0096	-0.009999	-0.009999	-0.009999
2400	-29.23	-29.23	-29.23	-29.23	-29.23	-29.23	-29.23	-29.23	-29.23	-29.23	-29.23	-29.23	-29.23	-29.23	-29.23	-4.27485	-4.27485	-4.27485	-4.27485	-4.27485	-4.27485	-4.27485	-4.27485	-4.27485	-4.27485	-4.27485	-4.27485	-4.27485	-4.27485	-4.27485	-11.2751	-11.2751	-11.2751	-11.2751	-11.2751	-11.2751	-16.3451	-18.5984	-18.5984	-16.3451	-16.3451	-15.5001	-6.20511	-5.36011	-5.36011	-2.19474	-2.19474	-2.19474	-2.19474
2402	-17.1162	-17.1162	-17.1162	-17.1162	-17.1162	-17.1162	-17.1162	-17.1162	-17.1162	-17.1162	-17.1162	-17.1162	-17.1162	-17.1162	-17.1162	-13.0543	-13.0543	-13.0543	-13.0543	-13.0543	-13.0543	-13.0543	-13.0543	-13.0543	-13.0543	-13.0543	-13.0543	-13.0543	-13.0543	-13.0543	-15.3122	-15.3122	-15.3122	-15.3122	-15.3122	-15.3122	-15.3122	-15.3122	-15.3122	-15.3122	-15.3122	-14.4207	-17.9865	-13.975	-13.975	-3.0097	-3.0097	-3.0097	-3.0097
2403	-5.9008	-5.9008	-7.8612	-7.8612	-11.782	-11.782	-1.98	-1.98	-5.9008	-5.9008	-21.584	-21.584	-11.782	-11.782	-21.584	-32.0857	-32.0857	-32.0857	-32.0857	-30.5765	-30.5765	-24.5397	-24.5397	-16.9937	-16.9937	-30.5765	-30.5765	-27.5581	-27.5581	-21.5213	0.848651	0.848651	22.5406	22.5406	9.60155	9.60155	4.2737	4.2737	5.79594	5.03482	8.84043	7.31819	18.735	1.99033	5.03482	5.69583	5.69583	0.476284	0.476284
2404	10.2699	2.04082	-2.89664	8.62409	8.62409	7.80118	7.80118	-1.25082	2.04082	3.68664	-1.25082	10.2699	10.2699	13.5616	18.499	-16.1567	-22.9183	-20.2137	-9.39518	-9.39518	-18.1852	-18.1852	-8.04287	-1.28131	-21.566	-22.9183	-29.6798	-20.2137	-22.9183	-17.509	7.33114	2.63541	2.63541	6.66032	5.9895	10.3498	10.3498	13.3685	13.3685	14.7102	7.33114	3.30623	4.64787	10.0144	3.97705	16.5001	20.3408	19.0606	19.0606
2405	12.5807	4.55046	8.64431	8.64431	4.70792	0.771532	-0.803023	-2.37758	-2.37758	2.34609	5.4952	3.92064	0.771532	-0.803023	-11.3001	30.5698	-18.5537	55.2228	40.6136	43.3528	9.56903	44.2659	29.6567	40.6136	26.0044	40.6136	42.4397	55.2228	47.9182	36.9613	-13.2417	-5.15403	-25.7408	-23.535	-21.5744	-20.5941	-28.6817	-24.2703	-33.0932	-24.2703	-22.0646	-30.8874	-30.8874	-29.417	-14.9572	-1.79117	-11.2559	1.77081	1.77081
2406	0.114715	0.114715	0.114715	0.114715	0.114715	-17.0925	-17.0925	-17.0925	-17.0925	-38.9926	-38.9926	-38.9926	-38.9926	-12.3996	-12.3996	-27.8376	-25.3914	-25.3914	-30.2838	-30.2838	-35.1761	-35.1761	-41.2916	-41.2916	-20.499	-20.499	-29.0607	-29.0607	-35.1761	-35.1761	-18.5898	-18.5898	-18.5898	-18.5898	-18.5898	-17.8819	-17.8819	-14.3423	-14.3423	-16.4661	-16.4661	-13.6344	-13.6344	-13.6344	-13.6344	-0.643788	-0.643788	-0.643788	-0.643788
2407	-17.0286	-17.0286	-17.0286	-17.0286	-17.0286	-17.0286	-17.0286	-17.0286	-17.0286	-17.0286	-17.0286	-17.0286	-17.0286	-17.0286	-17.0286	1.11223	1.11223	1.11223	1.11223	1.11223	1.11223	1.11223	1.11223	1.11223	1.11223	1.11223	1.11223	1.11223	1.11223	1.11223	-17.0319	-17.0319	-17.0319	-17.0319	-18.5974	-18.5974	-31.1209	-31.1209	-26.4245	-26.4245	-27.99	-27.99	-27.2073	-27.2073	-17.0319	2.55358	2.55358	2.55358	2.55358
2408	-15.8685	-14.5742	-14.5742	-15.8685	-15.8685	-9.39684	-9.39684	-2.92519	-2.92519	-15.8685	-15.8685	-13.2798	-13.2798	-13.2798	-6.80818	2.66626	8.79559	-8.06007	-0.398406	-0.398406	14.9249	14.9249	24.1189	24.1189	2.66626	2.66626	5.73092	5.73092	1.13393	4.19859	-5.40742	-3.17295	2.78564	0.551169	2.78564	-0.193654	-5.40742	-9.87636	-4.66259	-10.6212	-11.366	-10.8074	-11.366	0.923581	6.50976	-0.264604	-0.264604	0.753104	-1.28231
2409	0.771532	-2.37758	-2.37758	-2.37758	-2.37758	2.34609	2.34609	2.34609	2.34609	-0.803023	-0.803023	2.34609	2.34609	-10.2504	-10.2504	-17.926	6.82647	6.82647	-0.990099	-0.990099	2.91819	2.91819	2.91819	2.91819	-6.20115	-6.20115	-2.29286	-2.29286	-16.6232	-16.6232	-0.00799936	-4.80762	-4.80762	1.59187	-11.2071	-6.40749	0.791937	13.5909	-8.00736	1.59187	-3.20774	-3.20774	-1.60787	-0.00799936	1.59187	1.0101	1.0101	1.0101	1.0101
2413	-10.2163	-10.2163	-10.2163	-10.2163	-10.2163	-10.2163	-10.2163	-10.2163	-10.2163	-10.2163	-10.2163	-10.2163	-10.2163	-10.2163	-10.2163	-4.57087	-4.57087	-4.57087	-4.57087	-4.57087	-4.57087	-4.57087	-4.57087	-4.57087	-4.57087	-4.57087	-4.57087	-4.57087	-4.57087	-4.57087	-25.4339	-25.4339	-25.4339	-25.4339	-25.4339	-25.4339	-25.4339	-16.1956	-7.61718	-20.1549	-20.1549	-20.1549	-17.8453	-29.3931	-27.4135	-1.70089	-1.70089	-1.70089	-1.70089
2414																															-17.0707	-17.0707	-17.0707	-17.0707	8.44603	8.44603	-7.82087	-7.82087	-3.03649	-3.03649	-3.03649	-3.03649	10.0408	10.0408	10.0408	0.245499	0.245499	0.245499	0.245499
2416	-7.01556	-7.01556	-7.01556	-7.01556	-7.01556	-7.01556	-7.01556	-7.01556	-7.01556	-7.01556	-7.01556	-7.01556	-7.01556	-7.01556	-7.01556	-30.3504	-30.3504	-30.3504	-30.3504	-30.3504	-30.3504	-30.3504	-30.3504	-30.3504	-30.3504	-30.3504	-30.3504	-30.3504	-30.3504	-30.3504	0.692259	0.692259	0.692259	0.692259	0.692259	0.692259	-4.2025	-4.2025	-6.30026	-12.5935	-5.60101	-8.39801	-10.4958	-10.4958	-12.5935	-5.8132	-5.8132	-5.8132	-5.8132
2419																															-21.8325	-21.8325	-21.8325	-21.8325	-21.8325	-21.8325	-21.8325	-21.8325	-21.8325	-21.8325	-21.8325	-21.8325	-21.8325	-21.8325	-21.8325	-2.0098	-2.0098	-2.0098	-2.0098
2420	-18.2394	-18.2394	-18.2394	-0.52463	-0.52463	-18.2394	-18.2394	-26.4155	-19.6021	-12.7887	-18.2394	-22.3275	-20.2834	-27.7782	-18.2394	-24.9713	-24.9713	-24.9713	8.91269	8.91269	1.65184	1.65184	-10.4496	-1.97858	2.86198	1.65184	-10.4496	-4.39886	-4.39886	10.1228	-23.7752	-23.7752	-23.7752	-23.7752	-23.7752	-23.7752	-23.7752	-23.7752	-22.4175	-24.9389	-23.1933	-22.6114	-22.6114	-15.2411	-13.8834	1.42403	1.42403	1.42403	1.42403
2421																															-1.0022	-1.0022	-1.0022	-1.0022	-1.0022	-1.0022	-19.3351	-23.0017	-11.0853	-1.91885	-4.66879	-1.0022	-2.83549	1.74774	-1.0022	-5.18745	-5.18745	-5.18745	-5.18745
2422																															-12.8115	-12.8115	-12.8115	-12.8115	-12.8115	-12.8115	-5.66487	-10.6675	-9.23817	-15.3128	-12.0968	-8.52351	-11.3822	-8.88084	-10.6675	-5.08925	-5.08925	-5.08925	-5.08925
2423	-10.5206	-10.5206	-10.5206	-10.5206	-10.5206	-10.5206	-10.5206	-10.5206	-10.5206	-10.5206	-10.5206	-10.5206	-10.5206	-10.5206	-10.5206	-23.2293	-23.2293	-23.2293	-23.2293	-23.2293	-23.2293	-23.2293	-23.2293	-23.2293	-23.2293	-23.2293	-23.2293	-23.2293	-23.2293	-23.2293	9.81162	9.81162	9.81162	9.81162	9.81162	9.81162	9.81162	9.81162	19.6322	19.6322	19.6322	19.6322	11.5972	11.5972	23.2033	-3.88947	-3.88947	-3.88947	-3.88947
2425	0.784589	0.784589	0.784589	0.784589	0.784589	0.784589	0.784589	0.784589	0.784589	0.784589	0.784589	0.784589	0.784589	0.784589	0.784589	-6.86365	-6.86365	-6.86365	-6.86365	-6.86365	-6.86365	-6.86365	-6.86365	-6.86365	-6.86365	-6.86365	-6.86365	-6.86365	-6.86365	-6.86365	-0.0090082	-0.0090082	-0.0090082	-0.0090082	-0.0090082	-0.0090082	-0.0090082	1.79263	-5.41393	-7.21557	-7.21557	12.6025	0.891812	0.891812	2.24304	0.370051	0.370051	0.370051	0.370051
2427	111.313	117.815	117.815	95.0585	117.815	111.313	111.313	117.815	114.564	104.811	95.0585	124.317	114.564	117.815	124.317	30.6796	30.6796	30.6796	17.0266	-6.37876	12.1504	12.1504	42.3823	34.5805	22.8779	38.4814	52.1345	46.2832	36.531	40.4319	-7.83707	-5.25909	-5.25909	-4.61459	1.18587	-0.103119	-0.103119	-4.61459	-7.51482	5.69734	-5.25909	-9.77056	-2.6811	-12.3485	-10.4151	49.4792	49.4792	49.4792	49.4792
2431																															10.7721	5.46564	14.0886	10.1088	-3.15734	-2.49403	0.822499	9.88768	7.45556	2.14911	15.4152	0.159193	-1.83072	1.81746	-0.504112	5.84636	3.08994	2.53866	2.53866
2432	-0.803023	7.06975	-0.803023	5.4952	3.92064	14.9425	13.368	13.368	22.8153	13.368	7.06975	-3.95213	-2.37758	-3.95213	-2.37758	1.59652	-0.0161264	-9.69199	6.43445	-4.85406	-6.4667	-14.5299	-12.9173	-20.9805	-11.3046	4.8218	-0.0161264	-3.24141	-8.07934	-8.07934	1.00638	11.3282	12.8027	23.1246	8.37911	8.37911	8.37911	3.95547	-4.89181	-9.31544	-7.10362	-10.79	-6.36635	1.00638	5.43001
2433	6.59324	6.59324	6.59324	6.59324	6.59324	6.59324	6.59324	6.59324	6.59324	6.59324	1.26357	-4.06609	-0.0688415	2.59599	3.9284	-22.7012	-22.7012	-22.7012	-22.7012	-22.7012	-23.8549	-25.0087	-22.7012	-22.7012	-19.2401	-42.3143	-20.3938	-21.5475	-30.7772	-25.0087	-16.8067	-16.8067	-16.8067	-16.8067	-16.8067	-18.4065	-13.6069	-13.6069	-18.4065	-12.007	-1.60787	-23.2061	-20.0064	-20.8063	-19.2065	2.6413	2.6413	2.6413	2.6413
2434	-40.9026	6.93811	-3.19287	1.551	-23.4548	-19.7964	4.68678	6.37528	11.4408	6.37528	23.2602	16.5063	33.3912	31.7027	35.0797	-6.28495	2.9028	-3.71238	-31.0131	-42.3009	-42.1172	-33.8482	-33.8482	-27.233	-26.1305	-7.38748	-15.1052	-2.97736	-9.59254	0.330234	55.543	55.543	55.543	55.543	55.543	55.543	55.543	58.487	47.2016	42.2949	51.127	57.9964	20.7053	11.8732	9.91052	-6.55686	-6.55686	-6.55686	-6.55686
2435	24.1828	24.1828	24.1828	24.1828	24.1828	24.1828	19.7998	19.7998	22.7218	22.7218	9.57303	9.57303	6.65108	6.65108	15.4169	-1.16079	-1.16079	-1.16079	-1.16079	-1.16079	-1.16079	-11.5044	-11.5044	-1.16079	-1.16079	-4.60867	-4.60867	-9.20584	-9.20584	-4.60867	29.4862	29.4862	29.4862	29.4862	29.4862	29.4862	29.4862	29.4862	6.72805	6.72805	1.2347	1.2347	27.9167	27.9167	18.4995	1.94373	1.94373	1.94373	1.94373
2436	0.263766	0.263766	0.263766	-4.15964	-4.15964	-5.6341	-5.6341	-5.6341	-5.6341	0.263766	0.263766	-5.6341	0.263766	-5.6341	3.2127	-23.5225	-23.5225	-23.5225	-23.5225	-23.5225	-23.5225	-23.5225	-23.5225	-23.5225	-23.5225	-23.5225	-23.5225	-23.5225	-23.5225	-23.5225	-17.5333	-17.5333	-17.5333	-17.5333	-17.5333	-17.5333	-17.5333	-17.5333	-17.5333	-17.5333	-17.5333	-19.1346	-18.3339	-13.5301	-12.7294	-2.98198	-2.98198	-2.98198	-2.98198
2438	27.3217	27.3217	25.8238	26.5728	19.4578	8.3937	9.72139	10.8448	10.8448	11.5938	9.34691	10.8448	6.35111	-2.63631	-7.62932	34.3083	34.3083	36.5468	28.3391	15.2813	35.9363	17.8929	11.9236	11.9236	16.4005	16.4005	16.4005	14.9082	11.9236	10.4313	23.9641	23.9641	22.9368	24.3066	27.5598	16.2436	20.026	22.5943	22.5943	22.2519	20.5397	19.8548	19.8548	19.1699	17.9714	-2.44904	-2.44904	-2.44904	-2.96247
2441	6.68453	6.68453	8.23069	8.23069	8.23069	11.323	-22.6924	-38.1539	-30.4231	-22.6924	-4.13854	-7.23084	-2.59238	-10.3231	2.04608	-40.0645	-40.0645	-17.0124	-17.0124	-17.0124	-19.3177	-22.7755	-50.438	-35.4541	-48.1328	-40.0645	-14.7072	-41.2172	-42.3698	-36.6067	-18.366	-18.366	-18.366	-18.366	-18.366	-18.366	-14.6087	-21.44	-24.1726	-24.1726	-20.0738	-21.0985	-22.8063	-18.7075	-21.7816	-1.86363	-1.86363	-1.86363	-1.86363
2442	-3.04597	-3.04597	-3.04597	-3.04597	-3.04597	-3.04597	-3.04597	-3.04597	-3.04597	-3.04597	-3.04597	-3.04597	-3.04597	-3.04597	-3.04597	-17.4223	-17.4223	-17.4223	-17.4223	-17.4223	-17.4223	-17.4223	-17.4223	-17.4223	-17.4223	-17.4223	-17.4223	-17.4223	-17.4223	-17.4223	-16.9868	-16.9868	-7.382	-7.382	-5.66685	-3.9517	-3.9517	-7.382	-7.382	-7.382	-1.20746	-8.06806	-6.00988	-2.57958	-1.89352	20.55	20.55	19.2943	19.2943
2443	2.55396	11.877	0.858854	13.5722	3.40151	5.09662	5.09662	5.09662	5.09662	-5.07402	8.48683	8.48683	11.877	5.66166	13.5722	-36.1502	-35.4781	-34.806	-20.6918	-19.3476	-18.0034	-23.3802	-22.036	-22.036	-54.297	-18.0034	-18.0034	-27.4129	-36.8223	-15.315	-2.29671	-2.29671	-2.29671	-2.29671	-2.29671	-2.29671	-2.29671	-2.29671	-3.99294	9.23771	1.77426	1.77426	11.9517	20.546	10.5947	-4.15006	-4.15006	-4.15006	-4.15006
2444	-24.2626	-24.2626	-24.2626	-24.2626	-24.2626	-24.2626	-24.2626	-24.2626	-24.2626	-24.2626	-24.2626	-24.2626	-24.2626	-24.2626	-24.2626	-22.7918	-22.7918	-22.7918	-22.7918	-22.7918	-22.7918	-22.7918	-22.7918	-22.7918	-22.7918	-22.7918	-22.7918	-22.7918	-22.7918	-22.7918	20.7523	5.04107	5.93886	17.6101	25.6902	25.6902	23.8946	31.0769	26.588	25.6902	27.0369	31.9747	22.9968	10.4278	10.4278	-1.33318	6.88906	9.23827	6.88906
2445	3.75401	1.86757	-1.9053	-13.2239	-7.56461	-9.45105	-3.79174	1.86757	-3.79174	-3.79174	-13.2239	-13.2239	-9.45105	-9.45105	-5.67817	19.7318	14.9425	36.4943	41.2835	12.5479	22.1264	36.4943	48.4674	17.3372	17.3372	24.5211	24.5211	-16.1877	-16.1877	14.9425	-5.01422	1.12432	-5.66038	-0.814164	-6.30654	-6.9527	-5.01422	4.03205	-4.36805	-4.36805	-1.78341	-5.01422	-6.30654	-6.30654	-5.01422	-7.61874	-4.35822	-17.4003	-8.70558
2447	15.8446	20.3581	11.3312	11.7073	2.30436	-0.203104	-3.71355	2.30436	1.55212	-17.2538						12.4636	19.916	19.2385	17.8835	11.6506	7.94698	2.9787	-2.44123	-8.53865	-17.346						-18.7257	-23.0033	-22.3922	-24.3782	-21.4145	-20.5589	-11.3927	-14.4481	-12.3093	-10.7816	-4.67073	-11.3927	-12.6148	-15.3647	-10.7816	-1.58099	-1.58099	-3.67501	-3.67501
2448	11.2141	11.2141	11.2141	11.2141	11.2141	11.2141	11.2141	15.4916	26.8981	26.8981	18.3432	15.4916	1.23334	-0.192486	2.65916	-17.0469	-17.0469	-17.0469	-17.0469	-17.0469	-17.0469	-17.0469	-20.602	-15.8618	-22.9721	-12.3067	-20.602	-44.3029	-17.0469	-14.6768	5.61007	5.61007	5.61007	5.61007	5.61007	5.61007	5.61007	18.3432	4.86106	7.85709	11.6021	6.35907	21.3392	1.86503	4.11205	0.745517	0.745517	0.745517	0.745517
2449	4.11376	4.11376	4.11376	4.11376	0.304723	0.304723	-7.31336	-7.31336	1.5744	1.5744	6.65312	6.65312	-6.04368	-6.04368	4.11376	-6.67704	-6.67704	-6.67704	-6.67704	-5.56605	-5.56605	5.54383	5.54383	1.09988	1.09988	-11.121	-11.121	-3.34407	-3.34407	-3.34407	26.4783	26.4783	24.0145	24.0145	13.3377	13.3377	0.607753	0.607753	11.6951	11.6951	34.6912	34.6912	15.8016	15.8016	18.2654	2.83867	2.83867	2.83867	2.83867
2450	-12.6884	-29.5874	-1.42233	-11.2801	-7.05534	-0.0140825	-8.4636	-8.4636	-5.64709	-10.576	-8.4636	-9.87185	-8.4636	-8.4636	-4.23884	-46.4764	-44.9896	-13.7675	-28.6351	-18.2278	-3.3601	-9.30717	-9.30717	-3.3601	-4.10348	-16.741	-13.7675	-3.3601	-1.87333	2.58698	-11.0406	-11.0406	-11.0406	-11.0406	-11.0406	-11.0406	-11.0406	-11.0406	-11.0406	-11.0406	-11.0406	-11.0406	-11.0406	-11.0406	-11.0406	1.61582	1.61582	1.61582	1.61582
2451																															3.46926	3.46926	3.46926	3.46926	3.46926	15.6421	15.6421	-0.878185	-0.878185	7.81671	7.81671	19.5548	19.5548	6.94722	6.94722	-2.34781	-2.34781	-2.34781	-2.34781
2452	-5.97272	-5.97272	-1.99974	-1.99974	-7.29705	-9.9457	-9.9457	-7.29705	-8.62137	-5.97272	-4.64839	-1.99974	-3.98623	-7.29705	-16.5673																-28.1033	-28.1033	-28.1033	-28.1033	-28.1033	-28.1033	-30.282	-28.8295	-28.1033	-30.282	-35.3656	-33.1869	-35.3656	-23.0197	-8.73715	-2.26544	-2.26544	-2.26544	-2.26544
2454	12.782	15.1816	8.78259	3.98336	19.9808	-0.815869	3.98336	3.98336	-2.41561	-2.41561	-2.41561	3.98336	-4.01536	-4.01536	3.98336	3.47892	18.0802	-6.04368	-16.2011	11.7318	14.2712	20.6196	20.6196	20.6196	13.0015	13.0015	18.0802	20.6196	20.6196	11.7318	0.580011	0.580011	4.60321	-1.43159	-0.761055	0.580011	-2.10212	-4.78426	-5.45479	-2.10212	-2.10212	-7.46639	-8.13692	-10.1485	-7.80166	4.45098	3.9261	-3.42221	4.97586
2455																															-4.02884	-4.02884	-4.02884	-4.02884	-4.02884	8.15024	8.15024	-0.618697	-0.618697	-0.618697	-14.2593	-12.3106	-12.3106	-15.2336	-13.2849	2.37142	2.37142	2.37142	2.37142
2456	-9.68389	-9.68389	-9.68389	-9.68389	-9.68389	-9.68389	-9.68389	-9.68389	-9.68389	-9.68389	-9.68389	-9.68389	-9.68389	-9.68389	-9.68389	-11.192	-11.192	-11.192	-11.192	-11.192	-11.192	-11.192	-11.192	-11.192	-11.192	-11.192	-11.192	-11.192	-11.192	-11.192	5.44696	5.44696	5.44696	5.44696	5.44696	5.44696	5.44696	5.44696	5.44696	6.80756	6.80756	1.36514	1.36514	2.72575	10.2091	-2.42367	-2.42367	-2.42367	-2.42367
2457	-0.0107515	-0.0107515	-0.0107515	-0.0107515	-0.0107515	-0.0107515	-0.0107515	-0.0107515	-0.0107515	-0.0107515	-0.0107515	-0.0107515	-0.0107515	-0.0107515	-0.0107515	-0.0128189	-0.0128189	-0.0128189	-0.0128189	-0.0128189	-0.0128189	-0.0128189	-0.0128189	-0.0128189	-0.0128189	-0.0128189	-0.0128189	-0.0128189	-0.0128189	-0.0128189	-7.09232	-7.09232	-7.09232	-7.09232	-7.09232	-7.09232	-7.09232	-22.4605	-23.1591	-23.1591	-23.1591	-23.1591	-16.8721	-16.8721	-16.8721	-0.292954	-0.292954	-0.292954	-0.292954
2458	7.15653	-11.9786	-2.41102	-12.9353	-26.6488	-10.0651	-10.0651	-0.497512	-0.497512	1.416	1.416	-4.32453	-4.32453	-0.497512	-0.497512	22.9381	18.2695	19.8257	22.9381	23.9755	27.6066	12.0448	22.9381	22.9381	16.7134	16.7134	22.9381	22.9381	1.15157	1.15157	3.73592	2.66648	3.37944	2.66648	7.1819	8.37017	9.79609	7.65721	7.65721	6.94425	6.94425	8.37017	8.37017	11.935	11.935	-5.19998	-2.95619	8.82369	5.17754
2459	6.2334	7.2749	10.9202	6.2334	14.0447	5.45227	5.45227	9.35791	3.10889	4.67115	4.67115	3.10889	9.35791	4.67115	10.139	-9.23016	-8.09554	-28.5187	-27.3841	-0.153174	-14.336	-12.0667	-16.0379	-17.1725	-16.0379	-20.0091	-22.8456	-27.3841	-16.0379	-13.2013	-39.8433	-42.399	-42.2024	-42.2024	-41.0229	-26.8683	-30.407	-29.8172	-35.7149	-30.407	-26.2786	-30.407	-29.2274	-29.8172	3.20999	-0.009999	-0.009999	-0.009999	-0.009999
2460	-0.019604	-0.019604	-0.019604	-1.98	-1.98	-5.9008	-5.9008	13.7032	13.7032	7.822	7.822	-11.782	-11.782	1.9408	1.9408	-11.5555	-11.5555	-11.5555	11.517	11.517	13.4397	13.4397	32.6668	32.6668	28.8214	28.8214	17.2851	17.2851	40.3576	40.3576	7.27766	7.27766	7.27766	3.96662	3.96662	-8.61532	-8.61532	-0.00662208	-0.00662208	1.98	1.98	-2.65545	-0.00662208	2.64221	2.64221	6.11007	6.11007	6.11007	-5.55037
2462	-1.68305	10.6482	-8.34861	-20.8465	34.9775	58.3069	16.6472	6.64889	41.6431	18.3136	-6.68222	-18.3469	6.64889	-0.0166639	16.6472	-33.0784	-31.8037	-36.2651	-49.8088	-42.1075	-31.485	-25.9082	-45.8254	-21.9248	-21.9248	-26.7049	-34.6718	-58.5723	-25.1115	-9.17782	-10.7926	-9.18397	-9.33021	-0.921322	15.2871	0.906698	0.541094	17.7245	-7.8678	0.17549	-15.9111	-17.3735	0.906698	0.17549	-8.59901	-1.31152	-1.31152	-1.31152	-1.31152
2463	-19.4212	-19.4212	-19.4212	-19.4212	-19.4212	-19.4212	-19.4212	-19.4212	-19.4212	-19.4212	-19.4212	-19.4212	-19.4212	-19.4212	-19.4212	-33.4519	-33.4519	-33.4519	-33.4519	-33.4519	-33.4519	-33.4519	-33.4519	-33.4519	-33.4519	-33.4519	-33.4519	-33.4519	-33.4519	-33.4519	-28.9867	-28.9867	-28.9867	-28.9867	-28.9867	-28.9867	-28.9867	-24.8094	-24.8094	-27.5942	-29.6829	-29.6829	-27.5942	-27.5942	-21.3284	0.0530584	0.0530584	0.0530584	0.0530584
2465	-16.5314	-16.5314	-16.5314	-16.5314	-16.5314	-16.5314	-16.5314	-16.5314	-16.5314	-16.5314	-16.5314	-16.5314	-16.5314	-16.5314	-16.5314	-0.294584	-0.294584	-0.294584	-0.294584	-0.294584	-0.294584	-0.294584	-0.294584	-0.294584	-0.294584	-0.294584	-0.294584	-0.294584	-0.294584	-0.294584	-28.6714	-28.6714	-28.6714	-28.6714	-28.6714	-24.7087	-29.464	-30.2565	-23.1237	-23.1237	-21.9349	-23.9162	-20.3498	-24.3125	-26.2938	-1.26939	-1.26939	-1.26939	-1.26939
2466	2.8688	4.55372	-5.5558	-17.5276	-18.8578	-17.5276	-18.8578	-18.8578	-29.4994	-32.1598	-29.4994	-33.49	-28.1692	-21.5182	-17.5276	-10.3139	-8.37474	-23.6456	-27.2815	-17.5857	-15.1618	-13.9498	-13.9498	-29.7055	-13.9498	-11.5259	-20.0097	-12.7378	-12.7378	-9.10193	4.19776	4.19776	4.19776	4.19776	4.19776	4.19776	4.19776	4.19776	22.1067	2.56967	2.56967	4.19776	-1.50056	-4.75674	-10.4551	-0.936721	-0.936721	-0.936721	-0.936721
2469	-5.02322	-5.02322	-5.02322	-5.02322	-5.02322	-5.02322	-5.02322	-5.02322	-5.02322	-5.02322	-5.02322	-5.02322	-5.02322	-5.02322	-5.02322	-0.0105252	-0.0105252	-0.0105252	-0.0105252	-0.0105252	-0.0105252	-0.0105252	-0.0105252	-0.0105252	-0.0105252	-0.0105252	-0.0105252	-0.0105252	-0.0105252	-0.0105252	6.3575	6.3575	6.3575	6.3575	6.3575	6.3575	6.3575	6.3575	32.2282	16.4183	30.791	-0.828822	-0.828822	13.5438	-0.828822	-0.777414	-0.777414	-0.777414	-0.777414
2470	26.9344	30.4121	30.4121	30.4121	21.718	21.718	32.1509	32.1509	21.718	21.718	25.1956	25.1956	32.1509	28.6733	-20.0139	-24.8233	-5.2774	-5.2774	-5.2774	-0.766802	-0.766802	6.75086	6.75086	5.24733	5.24733	18.7791	18.7791	-8.28447	-11.2915	-21.8163	11.6283	4.1338	4.1338	4.1338	4.1338	4.1338	6.50047	6.50047	6.50047	6.50047	5.71158	5.71158	2.55601	5.71158	9.65604	0.768751	-2.34781	-2.34781	-2.34781
2473																															1.52981	1.52981	1.52981	1.52981	1.52981	1.52981	1.52981	2.90183	2.90183	-3.95829	-3.95829	0.157783	0.157783	38.5745	34.4584	-1.39357	-1.39357	-1.39357	-1.39357
2474	-10.3799	-10.3799	-10.3799	-10.3799	-10.3799	-10.3799	-10.3799	-10.3799	-10.3799	-10.3799	-10.3799	-10.3799	-10.3799	-10.3799	-10.3799	-3.04099	-3.04099	-3.04099	-3.04099	-3.04099	-3.04099	-3.04099	-3.04099	-3.04099	-3.04099	-3.04099	-3.04099	-3.04099	-3.04099	-3.04099	-10.9384	-10.9384	-10.9384	-10.9384	-10.9384	-10.9384	-10.9384	-10.9384	-6.08048	-6.08048	-5.27083	-13.3673	-15.7963	-15.7963	-15.7963	3.36588	3.36588	3.36588	3.36588
2475	-13.2635	-3.62607	-1.21672	-3.62607	-4.83074	3.60198	3.60198	-1.21672	3.60198	-0.0120467	-10.8541	2.3973	6.01132	-4.83074	-0.0120467	-14.803	-18.3529	-26.6359	-8.88652	-18.3529	-11.2531	-12.4364	-17.1696	-12.4364	-0.603479	-1.78677	5.31298	8.86286	-8.88652	5.31298	-5.20962	-13.6868	17.1393	-15.9988	-5.98027	-10.6042	2.49692	0.184957	-13.6868	-5.98027	-6.75092	-12.1455	-9.06289	-3.66831	-10.6042
2476	-16.741	-6.33363	-6.33363	-0.38656	-11.5373	-15.2542	-15.2542	-9.30717	-4.84686	4.07374	-7.8204	-1.87333	5.56051	-7.8204	-21.2013	-32.497	-10.5586	-10.5586	-13.3712	-16.7464	-12.2462	-12.2462	-15.6213	-18.9965	-22.3716	-15.6213	-5.49587	-5.49587	3.50453	-26.8718	-16.8442	-16.8442	-16.8442	-16.8442	-16.8442	-16.8442	-16.8442	-17.5314	-19.5932	-16.157	-11.3463	-17.5314	-20.2804	-23.7166	-23.7166	-2.52236	-2.52236	-2.52236	-2.52236
2477	-25.8053	-23.9957	-16.7571	-18.5668	-18.5668	-7.70901	-7.70901	-2.28013	-2.28013	-9.51864	-9.51864	-18.5668	-18.5668	-2.28013	-2.28013	-23.1995	-10.1579	-24.6486	-31.8939	-31.8939	-36.2411	-36.2411	-23.1995	-23.1995	-15.9542	-15.9542	-34.7921	-34.7921	-11.607	-11.607	-10.2223	-13.3181	-10.5319	-14.5564	-14.5564	-11.4606	-5.88818	-1.55408	-1.55408	-13.9372	-9.60312	-12.6989	-11.4606	-7.74565	-9.60312	-1.63226	-1.63226	-1.63226	-7.03708
2478	-21.8511	-21.8511	-21.8511	-21.8511	-4.9954	-4.9954	5.73092	5.73092	2.66626	-4.9954	5.73092	5.73092	-0.398406	-0.398406	-4.9954	-9.81571	-30.728	-30.728	-30.728	-25.4999	-41.1842	-20.2719	-13.7368	-28.114	-28.114	-28.114	-22.8859	-22.8859	-22.8859	-45.1052	-26.3275	-26.3275	-26.3275	-26.3275	-26.3275	-26.3275	-26.3275	-26.3275	-28.9353	-32.1952	-27.6314	-31.5432	-31.5432	-29.5873	-34.1511	-4.60928	-4.60928	-4.60928	-4.60928
2479	-17.749	-17.749	-17.749	-17.749	-17.749	-16.2535	-28.2173	-21.7992	-21.4876	-26.4726	-27.7188	-27.7188	-24.6032	-20.2414	-26.4726	-8.31006	-8.31006	-8.31006	-8.31006	-8.31006	-8.73162	-10.6287	-9.89092	-9.36397	-10.4179	-8.31006	-8.31006	-6.7292	-7.25615	-13.0526	2.55251	2.55251	2.55251	2.55251	2.55251	2.55251	2.55251	-6.22631	-5.82727	-1.30485	2.95154	-13.808	-2.63497	-10.6157	0.557322	-1.34544	-1.34544	-1.34544	-1.34544
2481	5.31331	5.31331	5.31331	5.31331	5.31331	5.31331	5.31331	5.31331	5.31331	5.31331	5.31331	5.31331	5.31331	5.31331	5.31331	35.666	35.666	35.666	35.666	35.666	35.666	35.666	35.666	35.666	35.666	35.666	35.666	35.666	35.666	35.666	-12.5563	-12.5563	-12.5563	-12.5563	-12.5563	-12.5563	-12.5563	-16.2807	-16.2807	-11.2608	-15.7949	-17.7381	-18.3859	-16.4427	-14.4995	-1.21948	-1.21948	-1.21948	-1.21948
2484	38.7909	29.3813	24.6765	48.2004	38.7909	43.4956	48.2004	38.7909	38.7909	45.848	45.848	41.1433	41.1433	50.5528	45.848	-0.19527	5.59051	-4.53461	5.59051	-1.64172	-3.08816	7.03696	14.2692	14.2692	7.03696	7.03696	15.7156	15.7156	-34.91	9.92985	1.93284	1.93284	1.93284	1.93284	1.93284	7.92889	7.22348	2.99097	-2.65237	-9.00113	-10.412	6.51806	10.7506	3.69639	22.7427	-17.8098	-17.8098	-17.8098	-17.8098
2486	55.1139	55.1139	55.1139	55.1139	55.1139	55.1139	55.1139	55.1139	55.1139	55.1139	55.1139	55.1139	55.1139	55.1139	55.1139																12.3684	12.3684	12.3684	12.3684	12.3684	12.3684	12.3684	12.3684	20.2263	28.87	19.4405	17.0831	12.7613	14.7258	28.0842	-2.20662	-2.20662	-2.20662	-2.20662
2488	12.9973	12.9973	12.9973	12.9973	12.9973	12.9973	12.9973	12.9973	12.9973	12.9973	12.9973	12.9973	12.9973	12.9973	12.9973	1.05308	1.05308	1.05308	1.05308	1.05308	1.05308	1.05308	1.05308	1.05308	1.05308	1.05308	1.05308	1.05308	1.05308	1.05308	5.32078	5.32078	5.32078	5.32078	5.32078	5.32078	5.32078	5.32078	5.32078	5.32078	10.9832	15.5131	23.4405	16.6456	21.1755	-0.601799	-0.601799	-0.601799	-0.601799
2490	7.94354	7.94354	7.94354	7.94354	7.94354	7.94354	7.94354	7.94354	7.94354	7.94354	7.94354	7.94354	7.94354	7.94354	7.94354	12.4574	12.4574	12.4574	12.4574	12.4574	12.4574	12.4574	12.4574	12.4574	12.4574	12.4574	12.4574	12.4574	12.4574	12.4574	-20.807	-20.807	-20.807	-20.807	-20.807	-20.807	-15.1504	-15.1504	-11.615	-3.13001	1.11247	1.11247	-0.0659942	0.405393	5.35495	-20.0088	-20.0088	-20.0088	-20.0088
2491	-17.6107	-14.1778	-10.7449	-10.7449	-17.6107	-15.8943	-34.7751	-24.4765	-21.0436	-7.31205	-36.4916	-7.31205	-5.59561	-12.4614	-10.7449	-8.69248	-1.38787	-3.21402	-3.21402	-3.21402	-12.3448	-17.8232	-28.7801	7.74288	-5.04018	-68.9554	-5.04018	-5.04018	-28.7801	-34.2586	0.334448	6.1361	-8.53867	-12.6339	1.017	-4.44338	2.38209	8.52502	-3.76084	-3.76084	22.176	-3.76084	-3.07829	9.89011	-1.71319	7.15176	1.54498	-2.81585	4.65986
2492	1.56048	-3.27573	-5.21021	-1.34124	0.593242	8.33118	6.3967	6.3967	19.9381	9.29843	10.9105	-7.1447	-3.27573	10.2657	18.9709	-22.6804	-20.9873	-18.1654	-19.2942	-33.4036	-27.7598	-24.3735	-20.4229	-10.8285	-26.631	-14.591	-35.6611	-32.2748	-22.6804	-21.5517	14.3926	14.3926	14.3926	14.3926	14.3926	14.3926	15.8137	17.2347	7.99801	12.2611	16.2873	15.8137	12.2611	7.99801	9.41904	-5.66516	-5.66516	-5.66516	-5.66516
2493	-16.0519	-16.0519	-16.8015	-19.0501	-20.5492	-20.5492	-20.5492	-31.0427	-28.0445	-23.5473	-23.5473	-11.5547	-20.5492	-20.5492	-20.5492	-9.04092	-9.04092	-11.4189	-9.63542	-7.25741	-7.25741	-7.25741	-15.5805	-3.69038	-14.986	-14.986	-14.3915	-16.175	-21.5255	-15.5805	-35.8358	-35.8358	-35.8358	-35.8358	-35.8358	-33.7435	-32.3487	-32.3487	-31.6512	-31.6512	-31.6512	-31.9999	-30.2563	-30.2563	-30.2563	0.912898	0.912898	0.912898	0.912898
2494	23.9237	18.2908	22.7167	23.9237	20.7049	23.9237	29.5566	33.5801	38.4083	28.7519	30.3613	43.2365	27.1425	27.1425	38.4083	-0.0120467	-0.0120467	-0.0120467	-0.0120467	-0.0120467	-0.0120467	-0.0120467	-0.0120467	-0.0120467	-0.0120467	-0.0120467	-0.0120467	-0.0120467	-0.0120467	-0.0120467	18.7151	19.1515	24.8254	52.7584	4.7486	6.49441	11.7318	16.3873	8.24022	-10.0908	-4.85335	46.648	-10.0908	-14.4553	-15.3282	-1.0099	-3.50965	-6.75932	-7.0093
2495	-25.6912	-25.6912	-25.6912	-25.6912	-25.6912	-25.6912	-25.6912	-25.6912	-25.6912	-25.6912	-25.6912	-25.6912	-25.6912	-25.6912	-25.6912	-7.36704	-7.36704	-7.36704	-7.36704	-7.36704	-7.36704	-7.36704	-7.36704	-7.36704	-7.36704	-7.36704	-7.36704	-7.36704	-7.36704	-7.36704	-26.1009	-26.1009	-26.1009	-26.1009	-26.1009	-26.1009	-26.1009	-26.1009	-24.5772	-24.5772	-23.0535	-23.0535	-20.7679	-24.5772	-24.5772	-3.0097	-3.0097	-3.0097	-3.0097
2498	-11.2915	-11.2915	-11.2915	-11.2915	-11.2915	-11.2915	-11.2915	-11.2915	-11.2915	-11.2915	-11.2915	-11.2915	-11.2915	-11.2915	-11.2915	-40.183	-40.183	-40.183	-40.183	-40.183	-40.183	-40.183	-40.183	-40.183	-40.183	-40.183	-40.183	-40.183	-40.183	-40.183	29.5356	29.5356	29.5356	29.5356	29.5356	7.56761	7.56761	17.4153	5.29505	4.15878	4.15878	11.3552	11.3552	9.08265	6.81009	-3.59963	-3.59963	-3.59963	-3.59963
2500	-0.0172384	6.87812	3.43044	13.7735	10.3258	10.3258	12.0496	-10.3603	8.60197	8.60197	12.0496	-5.18876	-1.74108	5.15428	6.87812	-24.1953	-10.6183	-26.4581	-8.35549	-11.7497	-12.8811	-16.2754	-41.1665	-10.6183	-17.4068	-17.4068	-37.7722	-19.6696	-32.1152	-32.1152	-3.2743	-3.2743	-3.2743	-3.2743	-3.2743	-3.2743	-5.8885	24.1749	-7.84916	-10.4634	-3.92785	23.5213	9.79675	5.22188	0.320241	-0.009999	-0.009999	-0.009999	-0.009999
2502	4.95766	4.95766	4.95766	4.95766	4.95766	4.95766	4.95766	4.95766	4.95766	4.95766	4.95766	4.95766	4.95766	3.76496	3.76496	-6.47584	-6.47584	-6.47584	-6.47584	-6.47584	-6.47584	-6.47584	-6.47584	-6.47584	-6.47584	-6.47584	-6.47584	-6.47584	-4.35029	-4.35029	-18.986	-18.986	-18.986	-18.986	-18.986	-18.986	-18.986	-18.986	-18.986	-18.986	-18.986	-18.986	-22.8438	-22.0722	-23.6154	-3.92287	-3.92287	-3.92287	-3.92287
2503	-15.3041	-15.3041	-15.3041	-15.3041	-15.3041	-15.3041	-15.3041	-15.3041	-15.3041	-15.3041	-15.3041	-15.3041	-15.3041	-15.3041	-15.3041	-16.2752	-16.2752	-16.2752	-16.2752	-16.2752	-16.2752	-16.2752	-16.2752	-16.2752	-16.2752	-16.2752	-16.2752	-16.2752	-16.2752	-16.2752	-10.3638	-10.3638	-10.3638	-10.3638	-10.3638	-10.3638	-10.3638	-16.068	-11.1787	-23.4018	-23.4018	-20.1423	-29.1059	-23.4018	-23.4018	-0.690723	-0.690723	-0.690723	-0.690723
2504	-7.05534	-7.05534	-7.05534	-7.05534	-7.05534	-7.05534	-7.05534	-7.05534	-7.05534	-7.05534	-7.05534	-7.05534	-7.05534	-7.05534	-7.05534	26.8872	26.8872	26.8872	26.8872	26.8872	26.8872	26.8872	26.8872	26.8872	26.8872	26.8872	26.8872	26.8872	26.8872	26.8872	-17.7315	-17.7315	-17.7315	-17.7315	-17.7315	-17.7315	-17.7315	-18.6067	-11.6051	-16.8563	-18.6067	-17.7315	-16.8563	-15.1059	-15.1059	-2.54796	-2.54796	-2.54796	-2.54796
2505	48.3552	46.2051	46.2051	46.2051	50.5053	50.5053	54.8054	54.8054	59.1056	59.1056	39.7549	41.905	61.2556	44.055	59.1056	-27.8545	-9.03388	-9.03388	-37.2647	-13.739	-13.739	16.0602	16.0602	17.6286	17.6286	-2.76035	-21.5809	-1.19197	-21.5809	1.94479	20.2917	20.2917	20.2917	20.2917	20.2917	20.2917	20.2917	20.2917	4.50342	9.76618	5.25524	15.0289	7.51071	8.26254	8.26254	-37.142	-37.142	-37.142	-37.142
2506	19.1422	19.1422	19.1422	19.1422	39.5665	70.2031	25.9503	77.0112	46.3747	36.1625	56.5869	46.3747	39.5665	32.7584	29.3544	-28.8358	-28.8358	-28.8358	-28.8358	-43.0686	-13.1796	-21.7193	-24.5659	-16.0262	-24.5659	-18.8728	-37.3755	-8.90976	-13.1796	-30.259	-6.354	-6.354	-6.354	-6.354	-6.354	-6.354	-6.354	-14.0933	-0.162526	2.15928	-6.354	-3.25826	-2.48433	-2.48433	-0.162526	2.19212	2.19212	2.19212	2.19212
2507	13.0271	13.0271	7.23084	7.23084	4.33271	4.33271	5.78177	5.78177	10.129	10.129	17.3743	14.4762	7.23084	7.23084	11.578	-22.9338	-22.9338	-14.9615	-14.9615	-13.6327	-13.6327	-4.33165	-4.33165	-24.2626	-24.2626	-12.304	-22.9338	-5.66038	-5.66038	-24.2626	-20.325	-19.0702	-27.226	-15.9334	-20.325	-24.0891	-21.5797	-19.0075	-22.1174	-16.5608	-15.9334	-18.4429	-22.2071	-22.2071	-14.0513	4.90179	4.90179	4.90179	9.2727
2508	2.39567	2.39567	2.39567	2.39567	-13.0603	-22.0762	-14.9923	-33.6682	-33.1233	-17.4763	-39.811	-55.1348	-11.1283	-9.84029	-23.2032	-19.7515	-19.7515	-19.7515	-19.7515	-27.5175	-31.4005	-27.5175	-34.4206	-40.1834	-29.7363	-45.3394	-65.3407	-23.6345	-37.4407	-55.9928	-23.7044	-23.7044	-23.7044	-23.7044	-17.7273	-17.7273	-15.6177	-2.60882	5.53641	5.00902	10.1837	26.2609	3.36826	13.916	18.8383	-1.02718	-1.02718	-1.02718	-1.02718
2510	-15.5049	-18.3214	-7.05534	-9.87185	-14.0966	-11.2801	-12.6884	-4.23884	-12.6884	-2.83059	-11.2801	-5.64709	-8.4636	-2.83059	-14.0966	-22.2318	-25.9351	-14.8253	-22.2318	-20.9974	-18.5286	-19.763	-33.3416	-24.7007	-24.7007	-14.8253	-1.24676	-18.5286	-12.9737	-13.5909	6.6082	-0.196582	-4.7331	11.1447	6.6082	12.6569	7.36428	5.09602	12.6569	4.33994	3.58385	13.413	4.33994	2.82776	16.4373	0.768751	0.768751	0.768751	2.32703
2511	140.088	140.088	140.088	140.088	140.088	140.088	140.088	140.088	140.088	140.088	140.088	140.088	99.5097	82.6021	109.654	-6.85769	-6.85769	-6.85769	-6.85769	-6.85769	-6.85769	-6.85769	-6.85769	-6.85769	-6.85769	-6.85769	-6.85769	2.38544	9.49554	8.07352	11.4034	11.4034	11.4034	11.4034	11.4034	9.08247	32.2915	35.386	29.197	25.3288	28.0365	30.7442	24.5552	28.4233	37.7069	2.42229	2.42229	2.42229	2.42229
2512	12.4217	12.4217	12.4217	12.4217	12.4217	12.4217	12.4217	12.4217	12.4217	12.4217	12.4217	12.4217	12.4217	12.4217	12.4217																-21.0315	-9.65468	-16.3469	-16.3469	-16.3469	-10.9931	-22.3699	-27.7237	-27.7237	-25.7161	-29.7314	-22.3699	-20.3623	-10.9931	-10.9931	9.07783	7.87918	11.4751	11.4751
2513	-17.198	-11.1258	-10.5738	-8.91778	-8.91778	-17.198	-10.5738	-8.91778	-18.854	-10.5738	-10.5738	-20.5101	-18.854	-17.198	-25.4782	-52.2073	-38.3725	-23.2801	-32.084	-32.084	-48.4342	-49.2726	-43.4033	-50.9496	-19.507	-19.507	-30.8263	-25.7955	-41.5168	-18.2493	-9.8655	-9.8655	-9.8655	-9.8655	-9.8655	-9.8655	-9.8655	-9.8655	-14.7947	-17.6114	-17.6114	-14.0906	-13.3864	-12.6822	-16.2031	-1.0099	-1.0099	-1.0099	-1.0099
2514	6.25164	7.74814	3.25863	8.74581	6.99989	8.49639	10.367	8.74581	3.25863	4.75513	3.25863	11.4894	1.76213	6.25164	7.74814	-0.605883	-0.605883	-0.605883	-0.605883	-0.605883	0.492394	-0.331314	-7.0125	-3.71767	-4.44985	-4.44985	-3.62615	-4.44985	-3.35158	-1.42959	11.4341	11.4341	11.4341	11.4341	11.4341	11.4341	11.4341	16.6343	2.51934	3.07651	6.9767	22.9489	3.63368	0.290657	0.290657	-0.910952	-0.910952	-0.910952	-0.910952
2515																															-6.56504	-6.56504	-8.61405	-8.61405	-8.61405	-16.4003	-16.4003	-16.4003	-17.2199	-17.2199	-16.4003	-17.2199	-14.7611	-17.2199	-14.2147	0.240577	0.240577	0.240577	0.240577
2516	-7.79965	-7.79965	-7.79965	-7.79965	-7.79965	-7.79965	-7.79965	-7.79965	-7.79965	-7.79965	-7.79965	-7.79965	-7.79965	-7.79965	-7.79965	-10.758	-10.758	-10.758	-10.758	-10.758	-10.758	-10.758	-10.758	-10.758	-10.758	-10.758	-10.758	-10.758	-10.758	-10.758	-15.0669	-15.0669	-15.0669	-15.0669	-15.0669	-15.0669	-15.0669	-15.0669	-1.20033	-1.20033	-1.20033	-1.20033	-17.6669	-17.6669	-17.6669	1.64151	1.64151	1.64151	1.64151
2517	-5.27562	-5.27562	-5.27562	-5.27562	5.24931	-10.5381	3.93369	-1.32877	-3.96001	-7.90685	-1.32877	13.143	1.30246	3.93369	-11.8537	-25.77	-25.77	-25.77	-25.77	-21.3384	-36.8491	-23.5542	-29.0937	-13.583	-21.3384	-14.6909	-11.3672	-11.3672	-19.1225	-36.8491	2.08491	2.08491	2.08491	2.08491	2.08491	2.08491	2.08491	0.464513	-5.20687	-6.01707	-8.44766	-3.58648	-1.96608	-0.345684	2.08491	2.90536	2.90536	2.90536	2.90536
2518	-17.1628	-17.1628	-17.1628	-17.1628	-17.1628	-17.1628	-17.1628	-17.1628	-17.1628	-17.1628	-17.1628	-17.1628	-17.1628	-17.1628	-17.1628	0.559936	0.559936	0.559936	0.559936	0.559936	0.559936	0.559936	0.559936	0.559936	0.559936	0.559936	0.559936	0.559936	0.559936	0.559936	-7.29705	-7.29705	-7.29705	-7.29705	-7.29705	-7.29705	-7.29705	8.59489	5.28407	5.28407	-1.99974	13.8922	12.5679	12.5679	12.5679	-2.14282	-2.14282	-2.14282	-2.14282
2520																															3.49893	-7.85256	-8.18643	2.16346	-7.18483	-1.17521	-8.29772	-14.5299	-13.1944	11.5118	6.16987	9.50855	5.50214	3.49893	-3.84615	13.5662	13.5662	13.5662	11.0974
2521	-28.1891	-28.1891	-28.1891	-28.1891	-28.1891	-28.1891	-28.1891	-28.1891	-34.8383	-34.8383	-21.5399	-14.8908	-32.1786	-25.5294	-17.5505	-23.1593	-23.1593	-23.1593	-23.1593	-23.1593	-23.1593	-23.1593	-23.1593	-31.9771	-31.9771	-28.198	-20.6399	-37.0158	-11.8221	-16.8609	-5.78335	-5.78335	-5.78335	-5.78335	-5.78335	-5.78335	-5.78335	-5.78335	-5.78335	-5.78335	-8.52752	-12.1864	7.93752	-22.2484	-19.5042	-11.2364	-11.2364	-11.2364	-11.2364
2522	-8.92892	-14.8683	-14.8683	-10.9087	-24.7674	-12.8885	-12.8885	-12.8885	-16.8481	-6.94912	-18.828	-10.9087	-6.94912	-4.96931	-10.9087	-10.4353	-25.0156	-25.0156	-6.26953	-39.5959	-18.7669	-18.7669	-29.1814	-20.8498	-10.4353	-39.5959	-25.0156	-4.18663	-20.8498	-6.26953	-7.18916	9.7525	9.7525	-11.6087	13.4355	-0.559811	-0.559811	6.80613	-5.71597	-1.29641	16.3819	8.27932	-1.29641	3.12316	-8.66235	-0.0114929	6.88427	6.88427	9.18285
2523	2.3751	2.3751	2.3751	2.3751	2.3751	2.3751	2.3751	2.3751	2.3751	2.3751	2.3751	2.3751	2.3751	2.3751	2.3751	-5.05578	-5.05578	-5.05578	-5.05578	-5.05578	-5.05578	-5.05578	-5.05578	-5.05578	-5.05578	-5.05578	-5.05578	-5.05578	-5.05578	-5.05578	-3.44628	-1.27653	-1.27653	18.2512	50.7974	50.7974	21.5058	22.5907	15.539	15.539	21.5058	23.6756	23.6756	41.0335	41.0335	2.46602	1.44136	-1.63263	-0.607965
2525	-3.04336	-5.7366	-0.350121	-0.350121	-0.350121	-0.350121	-5.7366	-5.7366	-5.7366	-5.7366	0.996499	0.996499	-23.2427	-23.2427	-5.7366	-0.562989	14.0601	-6.41222	-6.41222	-6.41222	-6.41222	-9.33684	-9.33684	0.89932	0.89932	-13.7238	-13.7238	11.1355	11.1355	-3.48761	-2.35788	9.21452	9.9378	-0.911326	-0.188051	-0.188051	9.21452	9.21452	8.49125	8.49125	7.76797	7.76797	1.2585	1.2585	1.2585	3.4373	-0.275833	2.90685	-0.275833
2526	-16.3738	-15.1618	-3.04206	-7.88995	-10.3139	-7.88995	-5.466	-5.466	-6.67798	-5.466	-1.83008	-4.25403	-11.5259	-9.10193	-5.466	11.7318	18.0802	-4.774	5.38344	10.4622	20.6196	20.6196	20.6196	20.6196	20.6196	20.6196	20.6196	20.6196	20.6196	20.6196	-1.19112	-1.86789	-8.63563	-3.22144	8.2837	4.22306	-1.86789	-0.514348	13.0211	0.162426	-0.514348	-10.6659	7.60693	6.93016	7.60693	-7.46453	-1.2955	1.78902	-1.2955
2527	18.2779	18.2779	18.2779	18.2779	18.2779	18.2779	18.2779	18.2779	18.2779	18.2779	18.2779	18.2779	18.2779	16.7008	-5.3777	41.7558	41.7558	41.7558	41.7558	41.7558	41.7558	41.7558	41.7558	41.7558	41.7558	41.7558	41.7558	41.7558	39.2688	-37.8264	-7.9735	-7.9735	-7.9735	-7.9735	-7.9735	-7.9735	-7.9735	-8.61257	-8.61257	-8.61257	-8.61257	-6.69535	-6.69535	-18.8377	20.1457	1.5469	1.5469	1.5469	1.5469
2528	-6.47305	-6.47305	-6.47305	-6.47305	-6.47305	-6.47305	-6.47305	-6.47305	-6.47305	-6.47305	-6.47305	-6.47305	-6.47305	-6.47305	-6.47305	2.91194	2.91194	2.91194	2.91194	2.91194	2.91194	2.91194	2.91194	2.91194	2.91194	2.91194	2.91194	2.91194	2.91194	2.91194	-27.5687	-27.5687	-27.5687	-27.5687	-27.5687	-27.5687	-23.0819	-30.1327	-27.7824	-23.4023	-11.5441	-19.2359	-12.3988	-13.4671	-9.62118	5.50313	5.50313	5.50313	5.50313
2529	8.36845	6.64832	8.36845	8.36845	6.64832	10.0886	10.0886	10.0886	10.0886	8.36845	3.20805	6.64832	-0.232218	8.36845	25.5698	-36.9949	-27.4072	-6.86207	-21.9285	-20.5588	-5.4924	-28.7769	-17.8195	-21.9285	-13.7105	-16.4498	-10.9711	-8.23175	-6.86207	2.72565	9.85636	1.35135	-0.774901	8.43886	5.60386	2.0601	13.4001	4.18635	7.02136	4.18635	2.0601	5.60386	5.60386	3.4776	-0.0661501
2530	-15.5171	-15.5171	-15.5171	-15.5171	-15.5171	-15.5171	-15.5171	-15.5171	-15.5171	-15.5171	-15.5171	-15.5171	-15.5171	-15.5171	-15.5171																-2.38497	-2.38497	-2.38497	-2.38497	-2.38497	-2.38497	-2.38497	-2.38497	-1.85732	7.64035	7.64035	7.64035	-7.13381	16.0827	16.0827	-2.52236	-2.52236	-2.52236	-2.52236
2531	8.33906	8.33906	8.33906	8.33906	22.0722	12.9168	8.33906	9.86496	8.33906	14.4427	15.9686	8.33906	11.3909	31.2276	31.2276	-12.6375	-12.6375	-12.6375	-12.6375	-18.0977	-7.17737	-12.6375	-30.11	-13.7296	-11.5455	-10.4535	-7.17737	-0.625188	3.74294	3.74294	-17.7445	-17.7445	-17.7445	-17.7445	-17.7445	-17.7445	-17.7445	-17.7445	-17.7445	-17.7445	-17.7445	-22.513	-11.784	-12.9761	-8.20767	-0.009999	-0.009999	-0.009999	-0.009999
2532	-13.6327	-1.6742	-1.6742	2.31199	-0.345469	-6.9891	-4.33165	-13.6327	-14.9615	-9.64656	-8.31783	-4.33165	-4.33165	6.29817	0.983258	3.63451	-13.8812	-9.50226	2.17486	-28.4776	-25.5583	15.3116	-44.5336	-35.7758	-27.018	-25.5583	-22.639	-27.018	-22.639	-28.4776	-13.0151	-2.64603	-15.8954	-8.98268	-14.1672	-13.5912	-23.3842	4.26668	-13.0151	-7.83056	-4.95027	-10.1348	-13.0151	-17.6236	-17.6236	3.65407	3.65407	3.65407	3.65407
2533	-27.6465	-20.7557	-20.7557	-19.6072	-19.6072	-19.6072	-19.6072	-19.6072	-19.6072	-11.5679	-11.5679	-17.3103	-17.3103	-19.6072	-19.6072	-22.8959	-22.8959	-22.8959	-22.8959	-22.8959	-22.8959	-22.8959	-15.7787	-15.7787	-18.1511	-18.1511	-27.6408	-27.6408	-21.7097	-21.7097	-5.1711	-5.1711	-5.1711	-5.1711	-5.1711	-5.1711	-5.1711	-6.76486	-0.389808	-2.78045	-3.57733	-5.1711	12.3603	12.3603	5.18836	-9.33491	-9.33491	-9.33491	-9.33491
2534	-20.3942	-16.6035	-20.3942	-14.7081	-7.12661	-24.185	-16.6035	-35.5572	-50.7202	-16.6035	-24.185	-24.185	-29.8711	-18.4989	-18.4989	6.13339	6.13339	5.0162	6.13339	6.13339	1.10602	6.13339	2.78181	-8.39012	6.13339	2.78181	2.78181	2.78181	6.13339	6.13339	-2.33315	-2.33315	-2.33315	-2.33315	-2.33315	-2.33315	-2.33315	-2.33315	4.17797	-8.27584	-13.9602	-13.9602	-6.20882	-10.4721	-6.98395	2.71308	2.71308	2.71308	2.71308
2535																															-30.2236	-30.2236	-30.2236	-30.2236	-30.2236	-30.2236	-30.2236	-30.2236	-30.2236	-30.2236	-30.2236	-29.6742	-26.9271	-24.7294	-16.4881	-4.0501	-4.0501	-4.0501	-4.0501
2536	-5.67224	-5.67224	-5.67224	-5.67224	-5.67224	-4.41454	-10.7031	-9.44535	-3.15684	-8.18765	-6.92995	-5.67224	-4.41454	-3.15684	-3.15684	0.648921	0.648921	0.648921	0.648921	0.648921	1.97325	0.648921	-1.99974	-3.32406	-1.99974	-4.64839	-0.675407	0.648921	-0.675407	0.648921	9.30275	9.30275	9.30275	9.30275	9.30275	9.30275	24.1042	6.45633	25.2427	7.02561	11.5799	17.2727	33.2127	33.2127	17.2727	-5.33855	-5.33855	-5.33855	-5.33855
2537	-6.67911	-6.67911	-6.67911	-6.67911	-6.67911	-6.67911	-6.67911	-6.67911	-6.67911	-6.67911	-6.67911	-6.67911	-6.67911	-6.67911	-6.67911	-5.44339	-5.44339	-5.44339	-5.44339	-5.44339	-5.44339	-5.44339	-5.44339	-5.44339	-5.44339	-5.44339	-5.44339	-5.44339	-5.44339	-5.44339	10.0523	10.0523	10.0523	10.0523	10.0523	10.0523	6.02604	6.02604	6.02604	6.02604	6.02604	6.02604	43.6049	15.4207	15.4207	0.116297	0.116297	0.116297	0.116297
2538	4.04248	4.04248	4.04248	9.46136	27.8856	27.8856	17.0478	25.718	14.8802	34.3882	8.37759	51.7286	17.0478	17.0478	32.2207	19.1658	10.1381	6.52704	7.42981	10.1381	10.1381	28.1936	-6.11176	-13.3339	-13.3339	-4.30622	-7.91731	-9.72285	-16.945	15.5548	-11.6523	-12.6161	-22.254	-20.6477	-19.6839	-19.6839	-20.3264	-8.11835	5.37476	0.234523	-4.26318	-2.97812	-4.26318	-1.90724	-5.54824	2.77972	1.74155	1.74155	0.184277
2539	-13.776	-16.429	-16.429	-13.776	-12.4494	-19.082	-19.082	-15.1025	-12.4494	-17.7555	-11.1229	-12.4494	-16.429	-16.429	-16.429	-34.4964	-34.4964	-34.4964	-34.4964	-34.4964	-34.4964	-34.4964	-34.4964	-34.4964	-34.4964	-34.4964	-34.4964	-35.7561	-35.7561	-35.7561	3.79964	3.79964	3.79964	3.79964	3.79964	3.79964	3.79964	3.79964	3.79964	-0.0095229	1.89506	0.942767	4.75193	4.75193	4.75193	-6.77626	-6.77626	-6.77626	-6.77626
2540	35.8217	30.0827	20.5178	31.9957	33.9087	34.8652	28.1698	31.9957	37.7347	41.5606	37.7347	37.7347	30.0827	31.9957	35.8217	-18.9118	-16.2961	-25.4512	-22.8355	2.01413	-20.8737	-18.9118	-30.6827	-13.6804	-5.83312	-24.1433	-12.3725	-17.604	-14.9882	-13.6804	7.32999	3.49678	12.6965	16.5297	16.5297	6.94667	0.430205	5.03006	-0.336438	15.7631	16.5297	-3.40301	5.7967	3.49678	9.62992
2541	1.75823	1.75823	1.75823	1.75823	1.75823	1.75823	1.75823	1.75823	1.75823	1.75823	1.75823	1.75823	1.75823	1.75823	1.75823	10.3803	10.3803	10.3803	10.3803	10.3803	10.3803	10.3803	10.3803	10.3803	10.3803	10.3803	10.3803	10.3803	10.3803	10.3803	1.87526	1.87526	1.87526	1.87526	1.87526	1.87526	1.87526	1.87526	-1.52058	-1.52058	-1.52058	-1.52058	-17.3678	-17.3678	17.7225	-1.683	-1.683	-1.683	-1.683
2542	-3.98941	-2.33405	-2.33405	-3.98941	-3.98941	2.63201	2.63201	4.28737	4.28737	14.2195	0.976659	0.976659	0.976659	-0.678696	-0.678696	-3.50983	-7.12821	-7.12821	-8.33434	-8.33434	-4.71596	-4.71596	-2.3037	-2.3037	-3.50983	-1.09758	-1.09758	-1.09758	-2.3037	-2.3037	15.5282	15.5282	15.5282	15.5282	15.5282	15.5282	-10.5361	-11.945	-12.8842	-14.7627	-12.6494	-9.83164	-12.6494	-12.6494	-6.66166	-11.5214	-11.5214	-11.5214	-11.5214
2544	-8.81459	-7.21485	-0.815869	-8.81459	7.18285	5.58311	11.9821	17.5812	13.5818	-0.815869	11.9821	10.3823	13.5818	-0.815869	-8.81459	-40.2884	-32.402	-34.6553	-36.9085	-61.6945	-40.2884	-57.1879	-33.5286	-27.8954	-36.9085	-35.4063	-30.1487	-26.7688	-36.9085	-32.9653	5.42032	5.42032	5.42032	5.42032	5.42032	5.42032	5.42032	5.42032	1.34829	4.06298	3.45972	-0.461497	5.87277	15.8266	10.8497	3.13056	3.13056	3.13056	3.13056
2545	-1.74253	-4.81308	-0.207262	1.32801	7.4691	2.86328	-0.207262	6.95735	-1.74253	-2.51017	-4.81308	1.32801	-7.88363	-3.27781	15.1455	11.3482	-5.35399	-10.9214	-10.9214	7.63663	7.63663	-11.8493	-27.6236	-3.49819	-15.5609	-22.0562	-9.0656	-3.49819	20.6273	13.204	-23.4108	-24.2618	-11.4969	-4.68896	-17.4538	-10.6459	-5.53995	42.1156	-2.98698	-8.51842	-14.9009	-15.7519	-26.8147	-26.8147	-2.98698	-0.886019	-1.88717	-1.88717	-2.88832
2546	13.0238	13.0238	9.54617	11.285	9.54617	-0.886802	0.852026	9.54617	6.06851	6.06851	-11.3198	2.59085	-0.0173883	-11.3198	-11.3198	-29.1065	-29.1065	-39.8074	-43.8202	-43.8202	-42.4826	-37.1322	-36.4633	-39.8074	-39.8074	-51.8459	-34.4569	-39.1386	-33.1193	-33.1193	-5.80578	-5.80578	-5.80578	-5.80578	-5.80578	-5.80578	-5.80578	-5.80578	-5.80578	-5.80578	7.09754	-4.51544	-4.51544	-12.2574	-12.2574	-1.42219	-1.42219	-1.42219	-1.42219
2548	-0.0181785	-0.0181785	-0.0181785	-0.0181785	-0.0181785	-0.0181785	-0.0181785	-0.0181785	-0.0181785	-0.0181785	-0.0181785	-0.0181785	-0.0181785	-0.0181785	-0.0181785	3.01469	3.01469	3.01469	3.01469	3.01469	3.01469	3.01469	3.01469	3.01469	3.01469	3.01469	3.01469	3.01469	3.01469	3.01469	7.57879	8.958	8.958	9.64761	9.64761	7.57879	7.57879	-11.0406	-11.0406	-4.14454	-6.21336	-8.28219	-6.90297	-5.17895	-8.9718	-0.761828	-2.26544	-2.26544	0.240577
2549	6.78392	6.78392	6.78392	15.1591	15.1591	21.4405	21.4405	4.69012	4.69012	36.0972	36.0972	2.59631	2.59631	2.59631	2.59631	36.5521	43.8673	29.2368	56.0595	36.5521	-2.46281	-21.9703	38.9905	29.2368	34.1136	38.9905	19.4831	19.4831	46.3058	-0.0243843	-8.82013	-9.428	0.90572	-6.38867	-5.7808	0.90572	3.33718	-12.4673	-11.8595	-12.4673	-5.17294	-10.0359	-8.82013	-8.21227	-3.34934	1.84596	0.785063	-1.33673	-3.45852
2550	-8.70888	-8.70888	-8.70888	-8.70888	-8.70888	-8.70888	-8.70888	-8.70888	-8.70888	-8.70888	-8.70888	-8.70888	-8.70888	-8.70888	-8.70888	-9.18088	-9.18088	-9.18088	-9.18088	-9.18088	-9.18088	-9.18088	-9.18088	-9.18088	-9.18088	-9.18088	-9.18088	-9.18088	-9.18088	-9.18088	-33.7177	-33.7177	-33.7177	-33.7177	-33.7177	-33.7177	-24.6379	-24.6379	-18.2821	-18.2821	-20.0981	-20.0981	-17.3741	-17.3741	-21.006	-0.761828	-0.761828	-0.761828	-0.761828
2551	-0.16537	-0.16537	-0.16537	-0.16537	-0.16537	-0.16537	-0.16537	-0.16537	-0.16537	-0.16537	-0.16537	-0.16537	-0.16537	-0.16537	-0.16537																-8.18669	-8.18669	-8.18669	-9.5778	-15.1422	-10.9689	-8.18669	-6.79558	-12.36	-19.3156	-26.2711	-17.9245	-6.10002	-9.5778	-20.7067	-1.74614	-1.74614	-1.74614	1.45779
2552	7.83511	-0.3549	-0.3549	1.9201	16.9351	3.7401	11.9301	10.5651	17.3901	22.8501	22.8501	22.8501	29.6751	17.3901	5.10511	16.7469	13.5915	12.0139	12.0139	19.3763	2.54792	12.0139	11.2251	7.2809	12.0139	29.3681	30.9458	26.2128	7.2809	18.3245	-43.6131	-43.6131	-43.6131	-43.6131	-43.6131	-43.6131	-43.6131	-43.6131	-37.4167	-41.1346	-38.0364	-36.7971	-36.1775	-37.4167	-38.0364	1.09988	1.09988	1.09988	1.09988
2553	-8.65325	-8.65325	-4.95001	-4.95001	-7.41884	-2.48118	-14.8253	-14.8253	-14.8253	-14.8253	-17.9114	-22.2318	-22.2318	-19.763	-19.763	-35.2751	-35.2751	-35.2751	-35.2751	-35.2751	-35.2751	-35.2751	-35.2751	-35.2751	-35.2751	-35.2751	-35.2751	-35.2751	-35.2751	-35.2751	-9.01721	-9.01721	-9.91803	-9.91803	-10.8188	-11.7197	-10.8188	-10.8188	-10.8188	-9.91803	-8.11639	-6.31475	-10.8188	-10.8188	-6.31475	0.970438	0.970438	5.45801	5.45801
2554	-4.95001	-4.95001	-4.95001	-4.95001	-4.95001	-4.95001	-4.95001	-4.95001	-4.95001	-4.95001	-4.95001	-4.95001	-4.95001	-4.95001	-4.95001	-13.6933	-13.6933	-13.6933	-13.6933	-13.6933	-13.6933	-13.6933	-13.6933	-13.6933	-13.6933	-13.6933	-13.6933	-13.6933	-13.6933	-13.6933	-21.6245	-21.6245	-21.6245	-21.6245	-21.6245	-21.6245	-21.6245	-31.3405	-31.3405	-32.6359	-32.6359	-19.6813	-19.6813	-26.8064	-26.8064	1.39806	1.39806	1.39806	1.39806
2557	-29.9372	-29.9372	-29.9372	-29.9372	-37.2354	-37.2354	-35.7758	-35.7758	-34.3162	-34.3162	-21.1794	-21.1794	-24.0987	-24.0987	-19.7197	-27.018	-27.018	-27.018	-27.018	-35.7758	-35.7758	-19.7197	-19.7197	-21.1794	-21.1794	-18.2601	-18.2601	-0.744417	-0.744417	5.09415	-10.8824	-10.8824	-10.8824	-10.8824	-10.8824	-10.8824	-14.0652	-6.10827	-7.69965	-14.0652	-13.2695	-14.0652	-10.0867	-7.69965	-18.8393	-3.68859	-3.68859	-3.68859	-3.68859
2558	-32.1251	-32.1251	-32.1251	-32.1251	-32.1251	-32.1251	-32.1251	-32.1251	-32.1251	-32.1251	-32.1251	-32.1251	-32.1251	-32.1251	-32.1251	-14.5764	-14.5764	-14.5764	-14.5764	-14.5764	-14.5764	-14.5764	-14.5764	-14.5764	-14.5764	-14.5764	-14.5764	-14.5764	-14.5764	-14.5764	-24.0317	-24.0317	-24.0317	-24.0317	-24.0317	-24.0317	-21.8523	-21.8523	-25.2771	-25.2771	-31.504	-31.504	-27.1452	-27.1452	-32.1267	-0.761828	-0.761828	-0.761828	-0.761828
2560	20.6689	6.87812	18.945	25.8404	5.15428	-0.0172384	17.2212	18.945	20.6689	24.1165	15.4973	18.945	20.6689	-0.0172384	5.15428	45.4234	49.7006	56.1163	39.0077	6.929	39.0077	75.3636	45.4234	47.562	58.2549	32.592	51.8392	28.3148	2.65184	-3.7639	-5.67193	-4.44689	-3.22185	-1.99681	5.96594	10.2536	-8.12201	-5.67193	-11.1846	-8.73453	-11.1846	-10.5721	2.29082	12.0911	18.8289	0.492413	-1.51744	-0.512511	-0.512511
2561																															-24.2595	-22.1876	-1.91339	-16.7545	-14.2682	-27.3214	-7.17762	-5.24382	-5.88842	-12.0121	-17.4912	-18.1358	-15.5574	-16.5243	-0.087021	1.06795	1.06795	-17.1243	-36.7603
2562	-2.53739	-2.53739	-2.53739	-2.53739	-2.53739	7.54495	7.54495	-7.57856	0.823391	9.22534	2.50378	2.50378	2.50378	0.823391	0.823391	-14.5299	-14.5299	-14.5299	-14.5299	-14.5299	12.885	-8.07934	-16.1426	8.04709	14.4977	8.04709	8.04709	8.04709	1.59652	1.59652	1.81082	1.81082	1.81082	1.81082	5.26855	1.42663	-12.4043	-9.33074	-8.56235	-12.4043	-17.0146	-15.4778	-11.6359	-19.3197	-8.56235	0.937026	0.937026	0.937026	0.937026
2568	-19.5408	-26.5986	-26.5986	-8.24825	-18.1292	-11.7772	-18.1292	-18.1292	-23.7755	-16.7176	-23.7755	-15.3061	-15.3061	-9.65981	-19.5408	-23.7877	-8.27544	-31.2066	-20.4155	1.16679	-17.0432	-24.4621	-20.4155	-6.92655	-10.9732	-10.9732	-9.62433	-4.22877	2.51568	6.56235	42.0963	27.727	25.3321	25.3321	30.9202	30.1219	19.7441	34.1134	30.9202	31.7185	30.9202	22.9373	19.7441	23.7356	10.9629
2569	17.0925	17.0925	17.0925	17.0925	17.0925	17.0925	17.0925	17.0925	17.0925	17.0925	17.0925	17.0925	17.0925	17.0925	17.0925	11.0981	11.0981	11.0981	11.0981	11.0981	11.0981	11.0981	11.0981	11.0981	11.0981	11.0981	11.0981	11.0981	11.0981	11.0981	3.87107	3.87107	3.87107	3.87107	3.87107	3.87107	12.4378	-15.404	-10.0498	-14.3331	-16.4748	-15.404	-13.2623	-2.55394	-6.83729	-1.26939	-1.26939	-1.26939	-1.26939
2570	-14.6606	-0.649599	-8.29194	-4.47077	-8.29194	-8.29194	-1.92332	-0.649599	1.89785	-3.19704	-9.56566	0.624124	-5.10763	-1.92332	-0.649599	0.922003	-23.997	-45.1782	-31.4727	-19.0132	-27.7349	9.64366	-20.2592	-22.7511	-10.2916	-2.81585	-6.5537	-4.0618	-33.9646	-28.9808	2.15092	0.712179	7.90591	3.58967	4.30904	10.064	4.30904	2.15092	10.7834	2.8703	4.30904	18.6965	10.4237	7.18653	14.3803
2571	-7.65261	-7.65261	-7.65261	-7.65261	-7.65261	-7.65261	-7.65261	-7.65261	-7.65261	-7.65261	-7.65261	-7.65261	-7.65261	-7.65261	-7.65261	-16.6264	-16.6264	-16.6264	-16.6264	-16.6264	-16.6264	-16.6264	-16.6264	-16.6264	-16.6264	-16.6264	-16.6264	-16.6264	-16.6264	-16.6264	1.32658	1.32658	1.32658	1.32658	1.32658	1.32658	1.32658	5.32631	5.32631	3.32644	3.32644	5.32631	5.32631	-5.33964	-5.33964	-1.61607	-1.61607	-1.61607	-1.61607
2572	-13.1101	-16.9435	-16.9435	-16.9435	-14.3879	-14.3879	-10.5546	-10.5546	-14.3879	-14.3879	-11.8324	-11.8324	-14.3879	-14.3879	-10.5546	2.3409	-11.7751	-11.7751	-11.7751	3.51723	3.51723	3.51723	3.51723	3.51723	3.51723	3.51723	3.51723	-0.0117633	-0.0117633	3.51723	-16.8348	-16.8348	-16.8348	-16.8348	-16.8348	-16.8348	-16.8348	-16.8348	-16.8348	-16.8348	-16.8348	-16.8348	-16.8348	-16.8348	-16.8348	-0.975962	-0.975962	-0.975962	-0.975962
2573	12.4513	10.6375	5.19634	5.19634	12.4513	16.0787	15.1719	23.3336	5.19634	7.01007	2.47574	3.38261	3.38261	-5.68604	8.8238	-14.7442	-15.998	-18.5055	-18.5055	-14.7442	-4.71414	4.06219	-3.46038	-21.013	6.56971	-18.5055	-18.5055	-18.5055	-18.5055	-18.5055	-9.87758	-9.87758	-9.87758	-9.87758	-9.87758	-9.87758	-9.87758	-9.87758	-9.87758	-15.4604	-17.4542	-15.4604	-15.4604	-15.4604	-16.2579	-10.7705	-10.7705	-10.7705	-10.7705
2574	-16.5424	-16.5424	-16.5424	-16.5424	-16.5424	-16.5424	-16.5424	-16.5424	-16.5424	-16.5424	-16.5424	-16.5424	-16.5424	-16.5424	-16.5424	-11.8943	-11.8943	-11.8943	-11.8943	-11.8943	-11.8943	-11.8943	-11.8943	-11.8943	-11.8943	-11.8943	-11.8943	-11.8943	-11.8943	-11.8943	-21.3873	-21.3873	-21.3873	-21.3873	-21.3873	-21.3873	-21.3873	-26.2625	-26.2625	-26.2625	-26.2625	-23.2155	-23.2155	-25.6531	-20.1685	0.0566988	0.0566988	0.0566988	0.0566988
2575	3.43401	-7.59895	-3.80637	-2.08247	-7.59895	-2.08247	7.57137	-2.08247	-2.08247	-2.77203	-4.84071	0.675769	-2.08247	-8.05866	-4.84071	-11.1207	-24.6694	-19.9274	-26.2953	-15.9983	-10.0369	-25.2114	-8.95296	-32.7986	-14.3724	-13.2885	-6.78517	-11.1207	-17.2628	-8.95296	-16.3275	-6.10086	-14.3906	-18.8067	-21.9057	-21.2859	-18.8067	-20.0463	-23.7651	-27.4838	-26.864	-27.4838	-23.7651	-26.864	-25.0046	-0.707243	-1.75243	2.16702	3.4735
2576	-31.0503	-31.0503	-31.0503	-31.0503	-31.0503	-31.0503	-31.0503	-31.0503	-31.0503	-31.0503	-31.0503	-31.0503	-31.0503	-31.0503	-31.0503	-2.19517	-2.19517	-2.19517	-2.19517	-2.19517	-2.19517	-2.19517	-2.19517	-2.19517	-2.19517	-2.19517	-2.19517	-2.19517	-2.19517	-2.19517	9.87274	9.87274	9.87274	9.87274	9.87274	9.87274	9.87274	9.87274	17.7773	7.50138	13.0345	13.0345	20.1486	2.91677	-2.77448	-10.7087	-10.7087	-10.7087	-10.7087
2577	-11.6523	-4.48902	-2.10124	-9.26457	-6.87679	-0.907354	9.83763	0.286533	1.48042	0.286533	8.64374	-4.48902	-7.47373	-6.87679	9.83763	-21.8996	-24.419	-28.198	-34.4964	-35.7561	-19.3802	-18.1206	-21.8996	-24.419	-25.6787	-13.0818	-26.9383	-24.419	-49.6126	-28.198	5.88534	5.88534	1.53389	13.1378	11.6873	1.53389	1.53389	4.43486	1.53389	3.70961	2.25913	4.43486	1.53389	5.88534	2.25913	0.753104	-0.264604	0.753104	1.77081
2581	-0.0202662	-0.0202662	-0.0202662	-0.0202662	-0.0202662	-0.0202662	-0.0202662	-0.0202662	-0.0202662	-0.0202662	-0.0202662	-0.0202662	-0.0202662	-0.0202662	-0.0202662	-1.68305	-1.68305	-1.68305	-1.68305	-1.68305	-1.68305	-1.68305	-1.68305	-1.68305	-1.68305	-1.68305	-1.68305	-1.68305	-1.68305	-1.68305	-28.1097	-25.6932	-25.6932	-25.0891	-10.5902	-13.4095	3.90866	14.7828	-14.8191	-11.1943	-3.64284	-2.4346	-21.4644	-13.0067	-5.15314	0.573719	-3.57365	-3.57365	-0.463123
2582	-8.78191	-11.3881	-10.085	-4.87257	-12.0397	-10.085	-6.17568	-6.17568	-10.085	-11.3881	-13.3428	-10.085	-10.7366	-9.43347	-8.78191	-15.6991	-15.6991	-19.1167	-22.5343	-18.5471	-22.5343	-27.0911	-22.5343	-23.1039	-24.8127	-29.3695	-24.8127	-19.6863	-28.7999	-30.5087	-16.2806	-16.2806	-16.2806	-16.2806	-16.2806	-16.2806	-16.2806	-16.2806	-16.2806	-16.2806	-16.5785	-17.1744	-16.8765	-18.3661	-16.5785	-5.65458	-5.65458	-5.65458	-5.65458
2583	26.6545	26.6545	31.7891	31.7891	30.9334	26.6545	26.6545	25.7987	19.8083	25.7987	19.8083	18.0968	19.8083	19.8083	18.0968	-3.40031	-1.46832	13.9876	17.8516	22.6816	10.1236	29.4436	14.9536	17.8516	26.5456	41.0355	41.0355	60.3555	70.0155	44.8995	-0.00595203	-4.17237	-5.36278	-3.57717	-1.19636	-3.57717	-4.17237	-2.98197	-10.1244	-3.57717	4.75567	-2.98197	-3.57717	-5.95798	-1.19636	13.1063	13.1063	13.1063	13.1063
2584																															-21.7453	-17.7931	-13.8408	-19.374	-15.4217	-13.8408	-13.0504	-5.14584	-11.0742	-10.679	-1.98403	-2.77448	-2.77448	0.387321	-5.14584	4.76346	1.48961	3.67218	2.58089
2585	-6.53704	-6.53704	-6.53704	-6.53704	-6.53704	-6.53704	-6.53704	-6.53704	-6.53704	-6.53704	-6.53704	-6.53704	-6.53704	-6.53704	-6.53704	-4.39286	-4.39286	-4.39286	-4.39286	-4.39286	-4.39286	-4.39286	-4.39286	-4.39286	-4.39286	-4.39286	-4.39286	-4.39286	-4.39286	-4.39286	-0.911098	-0.911098	-0.911098	-0.911098	-0.911098	-0.911098	-0.911098	-0.911098	-12.0447	-7.59125	-10.9313	-10.9313	-4.25117	-10.9313	-5.36453	0.183839	0.183839	0.183839	0.183839
2586	-11.5628	-11.5628	-11.5628	-11.5628	-11.5628	-11.5628	-11.5628	-11.5628	-11.5628	-11.5628	-11.5628	-11.5628	-11.5628	-11.5628	-11.5628	9.45832	9.45832	9.45832	9.45832	9.45832	9.45832	9.45832	9.45832	9.45832	9.45832	9.45832	9.45832	9.45832	9.45832	9.45832	-29.9165	-29.9165	-29.9165	-29.9165	-29.9165	-29.9165	-29.9165	-29.9165	-27.7927	-27.7927	-24.2532	-24.2532	-25.669	-25.669	-24.9611	0.492413	0.492413	0.492413	0.492413
2589	-10.188	-10.188	-10.188	-10.188	-10.188	-10.188	-10.188	-10.188	-10.188	-10.188	-10.188	-10.188	-10.188	-10.188	-10.188																-9.66679	-9.66679	-9.66679	-9.66679	-9.66679	-9.66679	-9.66679	-9.66679	-9.66679	-14.78	-15.6322	-16.4844	-16.4844	-17.3366	-17.3366	-9.79967	-9.79967	-9.79967	-9.79967
2591	38.8632	51.8237	48.1207	33.3086	51.8237	40.7147	37.0117	23.6808	48.1207	21.2738	44.4177	36.0859	31.4571	33.3086	24.0511	58.0179	50.2146	50.2146	52.1654	52.1654	36.5587	28.7554	15.8798	46.3129	10.5475	51.19	63.8705	59.9688	60.6191	30.7062	-5.66631	-5.66631	-14.4708	-14.4708	-13.8419	-13.8419	-8.81077	-15.4141	-10.6974	-13.5275	-12.5841	-10.383	-16.3575	-11.1167	-6.92409	5.41057	5.41057	5.41057	5.41057
2593	-31.5451	-31.5451	-24.1043	-24.1043	-16.6636	-13.6873	-7.73466	-7.73466	-1.78206	-1.78206	-1.78206	-8.47874	-8.47874	-15.1754	-25.5925	2.20824	2.20824	-18.2334	-18.2334	-18.2334	-18.2334	-6.39877	-6.39877	-20.3852	-20.3852	-20.3852	-7.20568	-7.20568	-1.01939	-17.1575	-17.4636	-17.4636	-17.4636	-17.4636	-17.4636	-17.4636	-17.4636	-17.4636	-17.4636	-17.4636	-17.4636	-21.3939	-21.3939	-25.3242	-16.1535	-1.76423	-1.76423	-1.76423	-1.76423
2594	-21.3351	-21.3351	-21.3351	-21.3351	-21.3351	-21.3351	-21.3351	-21.3351	-21.3351	-21.3351	-21.3351	-21.3351	-21.3351	-21.3351	-21.3351	-43.292	-43.292	-43.292	-43.292	-43.292	-43.292	-43.292	-43.292	-43.292	-43.292	-43.292	-43.292	-43.292	-43.292	-43.292	0.251942	0.251942	0.251942	0.251942	0.251942	0.251942	0.251942	0.251942	-13.9198	-13.9198	-5.52173	-5.52173	-5.52173	0.776821	0.776821	-6.0094	-6.0094	-6.0094	-6.0094
2595	-14.9944	-14.9944	-14.9944	-14.9944	-14.9944	-14.9944	-14.9944	-14.9944	-14.9944	-14.9944	-14.9944	-14.9944	-14.9944	-14.9944	-14.9944	-7.76104	-7.76104	-7.76104	-7.76104	-7.76104	-7.76104	-7.76104	-7.76104	-7.76104	-7.76104	-7.76104	-7.76104	-7.76104	-7.76104	-7.76104	-8.45464	-12.7126	-18.5672	-12.1803	-14.8415	-7.39016	-2.06775	-19.6317	-11.6481	-11.6481	-22.2929	-14.3093	-8.45464	-11.1158	-18.5672	-0.328002	1.70612	0.689059	1.70612
2596	-16.2011	-13.6618	-9.85272	-11.1224	-9.85272	-11.1224	-2.23464	-17.4708	-7.31336	-12.3921	-9.85272	2.84408	-7.31336	-14.9314	-9.85272	-14.1136	-36.5466	-20.523	-25.6506	-29.4962	-29.4962	-19.2411	-28.2143	-12.8317	-24.3687	-19.2411	6.39662	-8.98603	-16.6773	-29.4962	8.70323	23.3364	12.1873	6.61278	12.8841	24.73	3.1287	13.5809	5.91596	-2.44582	-3.83945	-3.14264	-2.44582	10.0969	12.1873	6.51016	6.51016	6.51016	6.51016
2598	42.1969	44.8631	40.4195	29.7547	29.7547	24.4223	20.8674	17.3125	13.7576	8.42517	11.9801	1.31532	1.31532	-14.6818	-14.6818	6.43065	-6.45306	-15.9758	6.43065	6.43065	6.43065	6.43065	6.43065	6.43065	6.43065	6.43065	6.43065	6.43065	3.06968	-8.13354	-3.97719	-3.97719	-3.97719	-3.97719	-3.97719	-3.97719	-3.97719	-4.72737	-7.72809	-10.7288	-15.2299	-8.47826	-13.7295	-9.97862	-18.2306	1.81399	1.81399	1.81399	1.81399
2600	-0.177317	-2.80423	-1.49077	-1.49077	-8.05805	-4.11769	-2.1475	-1.49077	5.07651	-1.49077	-4.11769	-4.11769	-10.685	-0.834045	-0.834045	5.67058	-11.5316	-12.7603	0.755668	16.7291	16.7291	10.5855	-21.3614	1.9844	-1.70179	10.5855	8.7424	-0.47306	9.97112	9.97112	-16.2131	-16.2131	-16.2131	-8.14476	-11.248	-8.76541	-7.52412	-3.80026	-8.14476	1.78553	-6.28283	-10.6273	-12.4893	-12.4893	-6.28283	-1.69915	-1.69915	-1.69915	-1.69915
2601	-40.9303	-40.9303	-40.9303	-40.9303	-40.9303	-40.9303	-40.9303	-40.9303	-40.9303	-40.9303	-40.9303	-40.9303	-40.9303	-40.9303	-40.9303	-41.0609	-41.0609	-41.0609	-41.0609	-41.0609	-41.0609	-41.0609	-41.0609	-41.0609	-41.0609	-41.0609	-41.0609	-41.0609	-41.0609	-41.0609	25.8624	25.8624	25.8624	25.8624	25.8624	25.8624	25.8624	25.8624	40.7794	30.524	33.3209	30.9901	25.8624	18.4039	23.9978	-4.88965	-4.88965	-4.88965	-4.88965
2602	-20.2242	-20.2242	-20.2242	-20.2242	-20.2242	-20.2242	-20.2242	-20.2242	-20.2242	-20.2242	-20.2242	-20.2242	-20.2242	-20.2242	-20.2242	-25.5398	-25.5398	-25.5398	-25.5398	-25.5398	-25.5398	-25.5398	-25.5398	-25.5398	-25.5398	-25.5398	-25.5398	-25.5398	-25.5398	-25.5398	-33.6887	-33.6887	-33.6887	-33.6887	-33.6887	-33.6887	-33.6887	-31.5902	-26.9736	-42.0825	-38.725	-39.5644	-31.1705	-37.8856	-37.0462	0.872548	0.872548	0.872548	0.872548
2604	3.73703	3.73703	3.73703	3.73703	3.73703	3.73703	3.73703	3.73703	3.73703	3.73703	3.73703	3.73703	3.73703	3.73703	3.73703	16.9293	16.9293	16.9293	16.9293	16.9293	16.9293	16.9293	16.9293	16.9293	16.9293	16.9293	16.9293	16.9293	16.9293	16.9293	24.3801	24.3801	24.3801	24.3801	24.3801	19.909	26.006	16.2507	12.9989	12.9989	5.68246	33.3225	13.8119	13.8119	13.8119	-15.6866	-15.6866	-15.6866	-15.6866
2607	-7.36656	-7.36656	-11.7777	-13.9832	-5.89619	-5.89619	-4.42582	-4.42582	-4.42582	-4.42582	1.45567	1.45567	-5.89619	-5.89619	-5.89619	17.9686	17.9686	13.6527	4.30154	12.2141	12.2141	13.6527	13.6527	3.58222	3.58222	0.704935	0.704935	12.2141	12.2141	7.89814	0.148828	-3.88193	0.458886	0.768945	-3.26181	-3.26181	4.17959	4.17959	-4.50205	-4.50205	-6.98251	-6.98251	-5.12216	-5.12216	5.41982	-2.0098	-2.0098	-2.0098	-2.0098
2608																															21.815	18.7697	9.12598	9.63354	7.60329	7.60329	6.0806	6.0806	14.7092	14.7092	14.2016	14.2016	15.7243	15.7243	-5.08578	3.61621	2.58004	-0.528443	-2.60077
2611	-1.76013	-7.53895	-0.315427	-7.53895	-0.315427	-0.315427	-0.315427	2.57398	-4.64954	-0.315427	-0.315427	-0.315427	-0.315427	-1.76013	-7.53895	-15.0106	-30.0087	-6.26172	-18.1352	-13.7608	-8.13648	-6.26172	-12.5109	-13.1359	-28.134	-28.134	-23.7595	-23.7595	-23.7595	-26.2592	28.435	37.6089	46.7829	43.3426	46.0184	52.1343	50.6053	22.3191	49.8408	47.5474	48.6941	47.5474	47.5474	54.4278	50.6053	0.240577	0.240577	0.240577	0.240577
2612	-9.23943	-9.23943	-9.23943	-9.23943	-9.23943	-9.23943	-9.23943	-9.23943	-9.23943	-9.23943	-9.23943	-9.23943	-9.23943	-9.23943	-9.23943	-16.603	-16.603	-16.603	-16.603	-16.603	-16.603	-16.603	-16.603	-16.603	-16.603	-16.603	-16.603	-16.603	-16.603	-16.603	-27.8704	-27.8704	-27.8704	-27.8704	-27.8704	-27.8704	-25.9489	-25.9489	-28.166	-29.6441	-29.0529	-29.0529	-22.845	-22.845	-22.845	-2.15363	-2.15363	-2.15363	-2.15363
2613	-3.19778	1.14591	6.73065	-0.715675	-1.95673	-3.19778	3.00749	1.76643	2.5938	3.00749	-6.92094	3.00749	0.52538	0.52538	-0.715675	-1.60798	-2.97454	9.32447	5.2248	-1.60798	-7.0742	2.49169	18.8904	5.68032	10.691	-5.70765	13.4241	6.59135	2.49169	2.49169	7.50309	3.61744	0.379391	0.379391	1.027	-1.56344	-2.21104	-3.18246	4.48091	-2.85865	-2.21104	-0.268218	-3.50626	-4.15387	-2.21104
2614	0.524008	0.524008	0.524008	0.524008	0.524008	0.524008	0.524008	0.524008	0.524008	0.524008	0.524008	0.524008	0.524008	0.524008	0.524008	-0.0105252	-0.0105252	-0.0105252	-0.0105252	-0.0105252	-0.0105252	-0.0105252	-0.0105252	-0.0105252	-0.0105252	-0.0105252	-0.0105252	-0.0105252	-0.0105252	-0.0105252	-43.1782	-23.2906	-21.3966	-31.8139	-18.5555	-35.602	-40.3371	-22.3436	-53.122	-39.3901	-45.5458	-26.1317	-26.1317	-24.2376	-21.8701	-1.35221	-1.35221	-0.345603	-1.35221
2615	10.6544	15.3968	28.043	18.5583	18.5583	9.07366	10.6544	15.3968	24.8814	23.3007	12.2352	-1.99178	-1.99178	13.816	13.816	-27.1776	-27.1776	-13.5234	-19.2126	-19.2126	-21.4883	-14.6612	-13.5234	-20.3505	-13.5234	-11.2477	-27.1776	-27.1776	-15.7991	-20.3505	1.43155	1.43155	1.43155	1.43155	1.43155	1.43155	-7.92029	-1.44594	5.74779	5.02842	-1.44594	3.58967	-0.726566	-10.7978	-5.76218	2.05133	2.05133	2.05133	2.05133
2616	0.852026	6.06851	13.0238	13.0238	0.852026	4.32968	6.06851	-6.10329	2.59085	-6.10329	4.32968	-0.886802	4.32968	7.80734	0.852026	-7.80911	-2.38612	-1.03037	-6.45336	-7.80911	0.32538	-1.03037	-44.4143	-3.74187	-37.6356	-15.9436	-15.9436	-9.16486	-9.16486	-21.3666	-1.42211	-1.42211	-1.42211	-1.42211	-1.42211	-1.42211	-3.84615	12.3142	1.00194	2.61797	5.04202	5.04202	-3.03814	-2.23012	-0.614092	1.16457	1.16457	1.16457	1.16457
2617	1.82999	1.82999	1.82999	-7.02479	-4.0732	-7.02479	-5.549	-2.5974	-12.928	-9.97639	-5.549	-5.549	-4.0732	-17.3554	-11.4522	-4.4499	-4.4499	-4.4499	-16.7349	-15.3699	-14.0049	-18.0999	-18.0999	-11.2749	-7.86241	-33.1149	-11.2749	-8.54491	-35.8449	-14.0049	-0.795213	7.07818	4.71616	-12.6053	-4.73191	-2.36989	14.1642	-1.58255	5.5035	3.92882	4.71616	-4.73191	9.4402	6.29084	-7.09393	1.08779	1.08779	1.08779	1.08779
2619																															-11.5289	-15.2152	16.1183	32.7067	41.9224	-17.0583	-20.7446	2.29472	6.90259	10.5889	-17.9799	-16.1368	9.66731	-14.2936	-17.9799	7.89015	7.89015	7.89015	6.80035
2620	-18.1967	-23.6502	-14.561	-14.561	-16.3788	-14.561	-20.0145	-18.1967	-20.0145	-20.0145	-21.8324	-12.7431	-18.1967	-17.2878	-13.6521	-11.4122	-15.3205	-4.89838	-4.89838	-2.29286	0.312663	0.312663	-12.715	-15.3205	-12.715	-21.8343	-6.20115	-6.20115	-4.89838	-22.16	-7.79484	-7.79484	-7.79484	-7.79484	-7.79484	9.54288	-3.85445	-3.06637	2.45017	-2.67234	4.40843	3.23825	4.81441	0.0859381	27.2746	10.7824	10.7824	10.7824	10.7824
2621	18.3432	-2.0608	8.1412	8.1412	4.0604	-2.0608	-0.020404	6.1008	9.1614	16.3028	2.02	3.0402	6.1008	10.1816	8.1412	-27.8572	-20.2633	-6.34097	-5.07531	-25.3259	-21.5289	-17.7319	-7.60663	-21.5289	-11.4036	2.51867	-0.0126566	-5.07531	-10.138	-13.9349	-8.0445	-8.0445	-8.0445	-8.0445	-8.0445	-8.0445	-8.0445	-13.1889	-2.25709	-6.75841	-13.8319	-12.2243	-8.68754	-13.8319	-6.11536	0.999899	0.999899	0.999899	0.999899
2622	0.996499	0.996499	0.996499	0.996499	0.996499	0.996499	0.996499	0.996499	0.996499	9.07622	7.7296	7.7296	10.4228	9.07622	10.4228	-15.4382	-15.4382	-15.4382	-15.4382	-15.4382	-15.4382	-15.4382	-15.4382	-15.4382	-15.4382	-17.7237	-13.1528	-12.0101	-61.1473	-61.1473	-14.4302	-14.4302	-14.4302	-14.4302	-14.4302	-14.4302	-14.4302	-14.4302	-17.7641	-15.5415	-1.09463	1.12797	-8.8737	-8.8737	0.0166694	-0.91082	-0.91082	-0.91082	-0.91082
2623																															-11.5123	-11.5123	-11.5123	-11.5123	-11.5123	-11.5123	-11.5123	-11.5123	-11.5123	-11.5123	-11.5123	-1.7786	-1.7786	-1.7786	-2.22104	2.15389	2.15389	2.15389	2.15389
2624	-0.0114929	-0.0114929	-0.0114929	-0.0114929	-0.0114929	-0.0114929	-0.0114929	-0.0114929	-0.0114929	-0.0114929	-0.0114929	-0.0114929	-0.0114929	-0.0114929	-0.0114929	-11.4851	-11.4851	-11.4851	-11.4851	-3.83565	-4.92842	-4.92842	-4.92842	-5.47481	-4.92842	-9.29953	-9.29953	-6.0212	-7.11398	-3.83565	-27.4665	-27.4665	-27.4665	-27.4665	-27.4665	-27.4665	-27.4665	-23.3453	-27.0544	-35.709	-16.7514	-25.8181	-22.5211	-24.9938	-15.9271	-4.43617	-4.43617	-4.43617	-4.43617
2625	-4.4499	-4.4499	-4.4499	-4.4499	-4.4499	-4.4499	-4.4499	-4.4499	-4.4499	-4.4499	-4.4499	-4.4499	-4.4499	-4.4499	-4.4499	-11.2194	-11.2194	-11.2194	-11.2194	-11.2194	-11.2194	-11.2194	-11.2194	-11.2194	-11.2194	-11.2194	-11.2194	-11.2194	-11.2194	-11.2194	4.45209	4.45209	4.45209	4.45209	4.45209	4.45209	5.18766	-17.6153	-24.2355	-26.4422	-27.1778	-26.4422	-23.4999	-23.4999	-22.7643	0.936183	0.936183	0.936183	0.936183
2626	-29.7373	-29.7373	-29.7373	-29.7373	-29.7373	-29.7373	-29.7373	-15.6848	-15.6848	-15.6848	-15.6848	-36.2231	-36.2231	-36.2231	-15.6848	-39.7951	-39.7951	-39.7951	-39.7951	-39.7951	-39.7951	-39.7951	-7.05207	-4.93962	-16.5581	-1.77094	-5.99585	-15.5019	-32.4015	-27.1204	-21.5043	-21.5043	-21.5043	-21.5043	-21.5043	-21.5043	-21.5043	-18.6499	-20.0771	-21.5043	-18.6499	-20.0771	-20.7907	-18.6499	-19.3635	-3.64081	-3.64081	-3.64081	-3.64081
2627																															4.7378	4.7378	4.03487	4.03487	4.03487	5.44074	5.44074	5.44074	8.95543	8.95543	8.95543	4.7378	4.7378	4.7378	-0.885702	5.44176	5.44176	11.5016	11.5016
2628																															61.4276	61.4276	61.4276	61.4276	61.4276	61.4276	61.4276	61.4276	61.4276	61.4276	61.4276	61.4276	61.4276	61.4276	61.4276	-0.509949	-0.509949	-0.509949	-0.509949
2629	-5.30775	-5.30775	-5.30775	-5.30775	-5.30775	-5.30775	-5.30775	-5.30775	-5.30775	-5.30775	-5.30775	-5.30775	-5.30775	-5.30775	-5.30775	-14.2951	-14.2951	-14.2951	-14.2951	-14.2951	-14.2951	-14.2951	-14.2951	-14.2951	-14.2951	-14.2951	-14.2951	-14.2951	-14.2951	-14.2951	-14.1547	-14.1547	-14.1547	-14.1547	-14.1547	-14.1547	-18.5445	-18.5445	-12.2037	-12.2037	-12.2037	-10.2527	-20.9833	-15.1302	-15.1302	-0.387382	-0.387382	-0.387382	-0.387382
2630	-20.0108	-20.0108	-20.0108	-20.0108	-20.0108	-20.0108	-20.0108	-20.0108	-20.0108	-20.0108	-20.0108	-20.0108	-20.0108	-20.0108	-20.0108	-7.23975	-7.23975	-7.23975	-7.23975	-7.23975	-7.23975	-7.23975	-7.23975	-7.23975	-7.23975	-7.23975	-7.23975	-7.23975	-7.23975	-7.23975	-14.79	-14.79	-14.79	-14.79	-14.79	-14.79	-14.79	-23.4849	-26.0934	-26.9629	-26.9629	-23.0502	-24.3544	-22.6154	-22.6154	-7.49306	-7.49306	-7.49306	-7.49306
2631	-2.81991	-2.81991	-2.81991	-2.81991	-2.81991	-2.81991	-2.81991	-2.81991	-2.81991	-2.81991	-2.81991	-2.81991	-2.81991	-2.81991	-2.81991																-28.5492	-28.5492	-28.5492	-28.5492	-31.6558	-31.6558	-13.0165	-13.0165	-9.13327	-9.13327	-20.7829	-20.7829	-20.7829	-9.90991	-9.90991	1.82658	1.82658	1.82658	1.82658
2633	-9.55342	-9.55342	-9.55342	-9.55342	-12.3799	-27.9254	-20.8592	-20.8592	-20.8592	-20.8592	-22.2725	-22.2725	-23.6857	-23.6857	-20.8592	-9.58749	-9.58749	-9.58749	-9.58749	-9.58749	-9.58749	-9.58749	-9.58749	-9.58749	-9.58749	-9.58749	-9.58749	-9.58749	-9.58749	-9.58749	-1.36608	-1.36608	-1.36608	-1.36608	-1.36608	-1.36608	-1.36608	-1.36608	-1.36608	-1.36608	-27.0109	-27.0109	-27.0109	-27.0109	-1.36608	-4.0096	-4.0096	-4.0096	-4.0096
2635	-10.9711	-10.9711	-9.60142	-9.60142	-6.86207	-6.86207	-9.60142	-9.60142	-13.7105	-13.7105	-1.38337	-1.38337	-1.38337	-1.38337	-1.38337	-2.31008	-2.31008	-12.6537	-12.6537	-10.3551	-10.3551	-2.31008	-2.31008	-2.31008	-2.31008	-18.4002	-18.4002	-18.4002	-18.4002	-18.4002	6.04989	2.0099	3.0199	-2.0301	3.0199	4.0299	4.0299	3.5249	-12.1301	-7.08009	-14.1501	-10.1101	-5.06009	-7.08009	-10.1101	3.60198	-2.4214	-2.4214	2.3973
2637	-7.43915	-4.01097	7.4163	-5.1537	-8.58188	-4.01097	-5.1537	-0.582791	-6.29642	-8.58188	-2.86824	-7.43915	-7.43915	-9.7246	1.70266	-11.121	-15.5649	-11.121	-18.8979	-16.6759	-27.7858	-17.7869	5.54383	-0.0111099	1.09988	5.54383	-2.23309	-0.0111099	5.54383	5.54383	29.9786	56.9028	43.4407	38.3344	0.269241	7.69659	2.12608	-0.194968	-6.22969	-6.22969	-8.08653	3.98292	-2.51602	-5.30127	0.269241	-2.0098	-2.0098	-1.50985	-3.0097
2639																															-5.13631	0.846082	3.40996	-7.7002	-4.56656	-3.42706	-3.42706	-11.9733	-11.9733	-12.828	-12.828	-0.43586	-0.43586	2.55534	2.55534	-0.819319	0.258732	-1.89737	1.33678
2641																															-38.0791	-38.0791	-38.0791	-38.0791	-38.0791	-38.0791	-38.0791	-38.0791	-38.0791	-38.0791	-38.0791	-38.0791	-33.0337	-33.0337	-33.0337	-2.12494	-2.12494	-2.12494	-2.12494
2644	14.2624	-4.1012	-4.1012	-2.0608	-2.0608	4.0604	4.0604	6.1008	6.1008	-0.020404	-0.020404	6.1008	6.1008	12.222	12.222	4.25568	-2.58076	-2.58076	21.3468	21.3468	14.5103	14.5103	-5.99897	-5.99897	-12.8354	-12.8354	0.837464	0.837464	4.25568	4.25568	-1.74901	-1.74901	-1.74901	-1.74901	-1.74901	-1.74901	-0.355376	-10.1108	-10.1108	-1.05219	3.82552	1.03826	-6.62672	-13.5949	1.03826	-0.741519	-0.741519	-0.741519	-0.741519
2646																															-31.6746	-15.7521	-27.442	-31.0699	-28.4498	-32.5816	-22.0002	-16.5583	-7.48859	-29.256	-25.6281	-18.9769	-0.83744	-14.1397	-14.1397	1.16285	1.16285	1.16285	1.16285
2647	17.3177	17.3177	17.3177	17.3177	15.9845	26.6498	-4.0128	2.65298	2.65298	3.98614	26.6498	2.65298	1.31982	-1.34649	14.6514	-17.2993	-17.2993	-17.2993	-17.2993	-9.84273	-11.8764	-4.41974	-3.74187	0.32538	3.03688	-3.74187	-6.45336	5.74837	-10.5206	-2.38612	-4.42545	-4.42545	-4.42545	-4.42545	-4.42545	-4.42545	-4.42545	-4.42545	-4.42545	-6.31801	-5.37173	-7.2643	-7.2643	-1.5866	-2.53288	-0.735106	-0.735106	-0.735106	-0.735106
2648	-8.34722	-8.34722	-8.34722	-8.34722	-8.34722	-8.34722	-8.34722	-8.34722	-8.34722	-8.34722	-8.34722	-8.34722	-8.34722	-8.34722	-8.34722	-24.275	-24.275	-24.275	-24.275	-24.275	-24.275	-24.275	-24.275	-24.275	-24.275	-24.275	-24.275	-24.275	-24.275	-24.275	-12.0554	-12.0554	-12.0554	-12.0554	-12.0554	-12.0554	-12.759	-17.6839	-20.4981	-26.1266	-28.9408	-22.3743	-12.759	2.01569	-10.8828	3.21515	3.21515	3.21515	3.21515
2649	10.0605	2.30972	3.85987	10.8355	11.6106	10.0605	8.51031	17.8112	8.51031	13.1608	17.8112	10.0605	10.0605	17.8112	8.51031	-7.60296	2.95671	2.95671	2.29673	-14.2027	-4.96304	-3.64308	5.59662	-8.92291	-16.8427	-6.283	-6.283	-11.5628	0.31679	0.31679	-8.66217	23.8732	-11.0501	-6.57274	4.47137	-10.4531	-12.841	-12.244	-4.18482	3.8744	-4.48331	-10.4531	-5.08029	-10.4531	1.18799	26.5663	26.5663	26.5663	26.5663
2650	8.55592	8.55592	8.55592	8.55592	8.55592	8.55592	8.55592	8.55592	8.55592	8.55592	8.55592	8.55592	8.55592	8.55592	8.55592	-22.5906	-22.5906	-22.5906	-22.5906	-22.5906	-22.5906	-22.5906	-22.5906	-22.5906	-22.5906	-22.5906	-22.5906	-22.5906	-22.5906	-22.5906	-26.0339	-26.0339	-26.0339	-26.0339	-26.0339	-26.0339	-26.0339	-26.0339	-26.0339	-26.0339	-29.9268	-29.9268	-37.1138	-37.1138	-42.1048	0.909234	0.909234	0.909234	0.909234
2651	0.831484	0.831484	0.831484	0.831484	0.831484	0.831484	0.831484	0.831484	0.831484	0.831484	0.831484	0.831484	0.831484	0.831484	0.831484																-4.01959	-4.01959	-4.01959	-4.01959	-4.01959	-4.01959	2.59975	5.24748	1.27588	-0.709924	-2.69573	-3.35766	0.613944	-0.709924	0.613944	-0.261938	-0.261938	-0.261938	-0.261938
2652	32.8904	-8.94549	-13.8674	10.742	-18.7892	-4.02362	5.82011	-13.8674	15.6638	-6.48456	-8.94549	-11.4064	-2.79316	5.82011	-8.94549	12.885	-1.09122	-11.3046	11.2724	11.2724	6.43445	12.885	-19.3678	6.43445	9.65973	12.885	9.65973	2.40284	27.3988	14.4977	16.4459	16.4459	16.4459	16.4459	16.4459	16.4459	16.4459	16.4459	11.383	24.0402	13.9144	5.47633	15.1802	3.78871	19.8211	-1.88723	-1.88723	-1.88723	-1.88723
2654	6.13752	6.13752	3.06107	3.06107	3.06107	4.59929	4.59929	3.06107	-1.55361	6.13752	-3.09183	6.13752	4.59929	16.9051	9.21397	63.2737	38.4727	42.6062	67.4073	55.0067	34.3392	57.0735	50.8732	42.6062	71.5408	38.4727	55.0067	67.4073	24.0054	65.3405	-12.3686	-6.7351	-5.48322	-6.7351	-6.10916	-0.475714	-6.7351	-7.36104	-6.7351	-7.98698	-4.85729	-4.85729	-2.97947	-0.475714	-11.1167	1.52805	1.52805	1.52805	1.52805
2655	-16.581	-16.581	-16.581	-16.581	-16.581	-16.581	-16.581	-16.581	-16.581	-16.581	-16.581	-16.581	-16.581	-16.581	-16.581	-11.7384	-11.7384	-11.7384	-11.7384	-11.7384	-11.7384	-11.7384	-11.7384	-11.7384	-11.7384	-11.7384	-11.7384	-11.7384	-11.7384	-11.7384	-7.52299	0.119736	0.119736	-5.23017	-5.23017	-15.1657	-20.5156	-18.9871	-18.9871	-25.8655	-25.8655	-24.337	-14.4014	-22.0442	-15.93	4.94875	6.17622	6.17622	3.10755
2656	2.41483	2.41483	2.41483	2.41483	2.41483	2.41483	2.41483	2.41483	2.41483	2.41483	2.41483	2.41483	2.41483	2.41483	2.41483	8.87004	8.87004	8.87004	8.87004	8.87004	8.87004	8.87004	8.87004	8.87004	8.87004	8.87004	8.87004	8.87004	8.87004	8.87004	-7.6759	-7.6759	-7.6759	-7.6759	-7.6759	-7.6759	-7.6759	-7.0093	-3.50965	-7.0093	0.489951	-18.0082	-6.0094	-10.009	-4.0096	-1.35677	-1.35677	-1.35677	-1.35677
2657	-27.6282	-27.6282	-27.6282	-27.6282	-27.6282	-27.6282	-27.6282	-27.6282	-27.6282	-27.6282	-27.6282	-27.6282	-27.6282	-27.6282	-27.6282	-9.35355	-9.35355	-9.35355	-9.35355	-9.35355	-9.35355	-9.35355	-9.35355	-9.35355	-9.35355	-9.35355	-9.35355	-9.35355	-9.35355	-9.35355	-10.6902	-10.6902	-10.6902	-10.6902	-10.6902	-10.6902	-3.76102	-29.1681	-19.9292	-19.9292	-23.7787	-6.84067	-20.6991	-20.6991	-15.3097	-1.0099	-1.0099	-1.0099	-1.0099
2658	-4.19708	6.44769	3.40633	14.0511	-2.6764	9.48905	11.0097	11.0097	7.96837	11.0097	11.0097	7.96837	6.44769	6.44769	6.44769	-13.2487	-14.5245	-17.076	-18.3517	-10.6972	-18.3517	-10.6972	-10.6972	-5.59418	-8.14569	-8.14569	-13.2487	0.784589	0.784589	0.784589	0.590771	1.78828	1.38911	-0.207568	6.97749	5.38081	6.97749	6.97749	4.58247	6.97749	6.97749	-0.207568	0.590771	0.590771	0.590771	1.46878	1.46878	3.53957	3.53957
2662	-19.8582	-22.9406	-16.7758	-10.6111	-13.6935	-13.6935	-10.6111	-10.6111	-16.7758	-9.06989	-10.6111	-13.6935	-10.6111	-10.6111	-10.6111	-18.8824	-16.6291	-14.3758	-10.9959	-9.86931	-9.86931	-13.2492	-13.2492	-14.3758	-9.86931	-13.2492	-13.2492	-10.9959	-16.6291	-14.3758	-7.73749	-7.73749	-7.73749	-7.73749	-7.73749	-7.73749	-7.73749	-7.73749	-7.73749	-7.73749	-10.2915	-11.2492	-10.8236	-12.1614	-10.3979	-2.70544	-2.70544	-2.70544	-2.70544
2665	23.629	23.629	23.629	23.629	23.629	31.2369	31.2369	64.5217	40.7468	25.531	25.531	12.2171	17.923	19.825	19.825	-14.1124	-14.1124	-20.9289	-19.5656	-3.88766	0.88387	2.24717	-3.88766	-10.0225	3.61046	2.24717	7.70035	1.3383	3.61046	9.06364	28.164	28.164	28.164	28.164	28.164	28.164	28.164	15.8054	24.5022	11.6858	16.2631	26.3331	18.5517	7.10853	6.19307	3.67589	3.67589	3.67589	3.67589
2667	-27.0369	-27.0369	-27.0369	-27.0369	-27.0369	-27.0369	-27.0369	-27.0369	-27.0369	-27.0369	-27.0369	-27.0369	-27.0369	-27.0369	-27.0369	-31.4033	-31.4033	-31.4033	-31.4033	-31.4033	-31.4033	-31.4033	-31.4033	-31.4033	-31.4033	-31.4033	-31.4033	-31.4033	-31.4033	-31.4033	-0.6392	-0.6392	-0.6392	-0.6392	-0.6392	-0.6392	-0.6392	-9.4994	-9.4994	-9.4994	-9.4994	-8.86653	-8.86653	-11.398	-11.398	-2.0301	-2.0301	-2.0301	-2.0301
2668	-0.0163908	-0.0163908	-0.0163908	-0.0163908	-0.0163908	-0.0163908	-0.0163908	-0.0163908	-0.0163908	-0.0163908	-0.0163908	-0.0163908	-0.0163908	-0.0163908	-0.0163908																10.9011	10.9011	10.9011	10.9011	17.1549	22.9918	22.9918	-5.77575	15.9042	25.0764	19.5175	20.9072	13.4026	17.5718	10.0673	-2.11249	-2.11249	-2.11249	-2.11249
2669	47.3374	47.3374	49.4422	49.4422	49.4422	49.4422	45.2326	45.2326	45.2326	46.285	36.8133	41.0229	43.1278	43.1278	57.8615	-15.2846	-15.2846	-12.8982	-12.8982	-11.705	-11.705	1.41988	1.41988	-18.8641	-2.15965	-27.2163	-26.0231	-24.83	-24.83	-8.12552	-11.2209	-11.2209	-11.2209	-11.2209	-11.2209	-11.2209	-11.2209	-11.2209	-11.2209	-12.8897	-15.226	1.46185	-12.5559	-12.5559	-12.5559	0.391527	0.391527	0.391527	0.391527
2671	-0.684472	-0.684472	-6.05288	-3.36868	1.99973	1.99973	0.65763	-2.02657	-4.71078	-4.71078	-2.02657	-6.05288	-7.39498	-4.71078	0.65763	-9.03841	-9.03841	-7.59457	-4.7069	12.6191	12.6191	5.39994	-3.26307	5.39994	5.39994	3.95611	5.39994	12.6191	-10.4822	25.6136	4.43671	-5.19221	-1.48878	5.91808	-4.45152	-4.45152	7.39945	5.91808	7.39945	2.95534	13.3249	13.3249	12.5843	2.21465	-1.48878
2672	-8.92854	-8.92854	-37.4044	-29.4517	-16.6247	-15.342	-14.0593	-17.9074	-16.6247	-12.7766	-12.7766	-12.7766	-26.8863	-16.6247	-15.342	-79.474	-79.474	-79.474	-9.68577	-15.1594	-6.94897	-20.6329	-30.2117	-30.2117	-17.8962	-19.2645	-19.2645	-34.3169	-43.8957	-28.8433	-25.6435	-25.6435	-25.6435	-25.6435	-25.6435	-25.6435	-25.6435	-23.7846	-26.3871	-26.3871	-26.3871	-26.3871	-26.3871	-24.9	-26.3871	-0.367818	-0.367818	-0.367818	-0.367818
2673	79.1936	109.059	92.4672	89.1488	97.4448	102.422	89.1488	96.8918	92.4672	104.082	100.763	105.741	105.741	105.741	99.104	11.6464	14.7052	8.5876	13.1758	13.1758	14.7052	5.52879	6.03859	13.1758	-11.2946	-12.824	-11.2946	3.99939	3.99939	-3.64763	9.9054	9.9054	9.9054	9.9054	9.9054	9.9054	9.9054	9.9054	9.9054	9.9054	9.9054	9.9054	9.9054	9.9054	16.1658	0.101213	0.101213	0.101213	0.101213
2674	18.0392	15.2618	16.6505	13.8731	18.0392	13.8731	13.8731	23.5939	8.31829	13.8731	9.70699	15.9561	18.0392	22.2052	20.8166	14.4586	22.3523	19.7211	18.4055	17.0899	17.0899	17.0899	17.0899	18.4055	18.4055	14.4586	15.7742	19.7211	18.4055	14.4586	-5.11172	-7.15233	-7.15233	-8.17264	-7.15233	-8.17264	-7.15233	-7.15233	-6.13203	-7.15233	-6.13203	-6.64218	-7.15233	-6.13203	-5.11172	0.999899	0.999899	0.999899	0.999899
2675	6.02679	6.02679	6.02679	6.02679	6.02679	6.02679	19.0476	-3.27381	-1.41369	11.6071	13.4673	19.0476	19.0476	7.8869	13.4673	-3.48981	-3.48981	-3.48981	-3.48981	-3.48981	-3.48981	-8.89438	-15.8431	-21.2477	12.7239	12.7239	12.7239	-52.1309	-35.1452	-1.17356	-1.21082	-1.21082	-1.21082	-1.21082	-1.21082	-1.21082	-1.21082	-1.21082	-1.21082	-1.21082	-0.336583	-0.336583	-2.08506	-1.21082	-2.9593	7.54856	7.54856	7.54856	7.54856
2677	-8.39857	-8.39857	-8.39857	-8.39857	-8.39857	-8.39857	-8.39857	-8.39857	-8.39857	-8.39857	-8.39857	-8.39857	-8.39857	-8.39857	-8.39857	-24.5893	-24.5893	-24.5893	-24.5893	-24.5893	-24.5893	-24.5893	-24.5893	-24.5893	-24.5893	-24.5893	-24.5893	-24.5893	-24.5893	-24.5893	-6.55213	-6.55213	-6.55213	-6.55213	-6.55213	-6.55213	-6.55213	-4.78896	-4.78896	2.26371	-0.38104	-9.19688	-9.19688	-11.8416	-10.0785	-0.850663	-0.850663	-0.850663	-0.850663
2678	0.882724	0.882724	0.882724	0.882724	0.882724	0.882724	0.882724	0.882724	0.882724	0.882724	0.882724	0.882724	0.882724	0.882724	0.882724																7.48919	7.48919	7.48919	8.2681	8.2681	7.48919	7.48919	11.3837	12.1626	1.25794	-0.299879	6.71029	1.25794	4.37356	-0.299879	12.466	12.466	12.466	9.6228
2679																															7.48086	7.48086	7.48086	7.48086	1.77391	-11.5423	-11.5423	-11.5423	-13.4446	-19.1516	-22.9562	-17.2493	-16.2981	-9.63999	-2.03072	-1.04113	-1.04113	-1.04113	-1.04113
2680	10.4741	10.4741	10.4741	10.4741	10.4741	10.4741	10.4741	10.4741	10.4741	10.4741	10.4741	10.4741	10.4741	10.4741	10.4741	2.21087	2.21087	2.21087	2.21087	2.21087	2.21087	2.21087	2.21087	2.21087	2.21087	2.21087	2.21087	2.21087	2.21087	2.21087	-7.70245	-7.70245	-7.70245	-7.70245	-7.70245	-7.70245	-20.8878	-20.8878	-16.4927	-14.2951	-2.20855	7.68047	-2.20855	-1.10977	8.77926	-1.76423	-1.76423	-1.76423	-1.76423
2681	10.1495	10.1495	10.1495	10.1495	10.1495	10.1495	10.1495	10.1495	10.1495	10.1495	10.1495	10.1495	10.1495	10.1495	10.1495	11.1648	11.1648	11.1648	11.1648	11.1648	11.1648	11.1648	11.1648	11.1648	11.1648	11.1648	11.1648	11.1648	11.1648	11.1648	-1.33229	-1.33229	-1.33229	-1.33229	-1.33229	-1.33229	-1.33229	-1.33229	-1.33229	-1.33229	-1.33229	-1.33229	-1.33229	-1.33229	-1.33229	-1.0099	-1.0099	-1.0099	-1.0099
2682	0.468201	-3.57282	-9.04214	30.7062	30.7062	30.7062	30.7062	30.7062	30.7062	30.7062	30.7062	34.6079	37.5341	36.5587	35.5833	42.4112	61.6409	59.1153	50.2146	50.2146	50.2146	50.2146	50.2146	50.2146	50.2146	50.2146	52.1654	44.3621	52.1654	34.6079	10.4067	10.3398	10.3279	3.71535	3.71535	3.71535	3.71535	3.71535	3.71535	3.71535	3.71535	9.0684	10.4067	13.7523	18.4362	15.1753	18.2129	15.6675	18.9723
2683	-6.16098	-6.16098	-6.16098	-6.16098	-6.16098	-6.16098	-6.16098	-6.16098	-6.16098	-6.16098	-6.16098	-6.16098	-6.16098	-6.16098	-6.16098	-5.20712	-5.20712	-5.20712	-5.20712	-5.20712	-5.20712	-5.20712	-5.20712	-5.20712	-5.20712	-5.20712	-5.20712	-5.20712	-5.20712	-5.20712	-14.688	-14.688	-14.688	-14.688	-14.688	-14.688	-17.4624	-18.156	-10.5264	-16.7688	-16.7688	-18.8496	-18.156	-8.44566	-8.44566	-2.61387	-2.61387	-2.61387	-2.61387
2684	10.6375	7.01007	16.0787	41.4709	19.7062	17.8924	17.8924	16.9856	9.42837	9.42837	12.4513	10.6375	20.3108	20.3108	21.5199	4.8218	-3.24141	1.59652	-9.69199	-14.5299	12.885	12.885	-4.04773	3.74671	3.74671	0.790195	1.59652	-10.2295	-10.2295	-0.0161264	-11.8971	-15.0892	-9.55619	-9.34338	-9.02416	-10.301	-7.4281	-8.97856	-9.34338	-13.1739	-10.4074	-9.66259	-2.7463	-2.7463	-5.83203	-12.5142	-8.44509	-9.80146	-5.39326
2685	-13.5658	-11.3683	-19.4257	-17.9607	-23.8207	-23.8207	-19.4257	-6.24084	-22.3557	-16.4958	-15.0308	-16.4958	-3.31087	-38.4706	-17.2282	-30.3449	-15.1781	-17.9867	-8.99899	-30.3449	-29.2214	-26.9745	-26.9745	-5.62858	-5.62858	-5.62858	1.11223	-14.6163	-26.9745	-20.2337	-11.142	-5.12554	8.98993	-0.0347102	9.68414	8.98993	9.68414	-16.6956	-2.81152	-5.58834	-10.2164	-13.9188	-7.67095	6.21312	7.25443	0.243013	0.243013	1.25557	0.243013
2686	0.957805	-0.336526	-0.336526	8.72379	-8.10251	-6.80818	-6.80818	-6.80818	-9.39684	-1.63086	2.25214	2.25214	-4.21952	-4.21952	-2.92519	0.996499	5.03636	5.03636	-5.7366	-4.83885	17.1559	17.1559	17.1559	9.07622	3.68974	3.68974	3.68974	-4.38998	-4.38998	-3.04336	9.93295	13.0516	13.0516	4.47528	0.576953	15.5855	15.5855	15.5855	23.9669	12.2719	19.2889	21.6279	16.1703	9.15328	9.93295	2.1168	2.1168	2.1168	5.30795
2688	-12.4906	-12.4906	-12.4906	-12.4906	-12.4906	-12.4906	-12.4906	-12.4906	-12.4906	-12.4906	-12.4906	-12.4906	-12.4906	-12.4906	-12.4906	-5.25847	-5.25847	-5.25847	-5.25847	-5.25847	-5.25847	-5.25847	-5.25847	-5.25847	-5.25847	-5.25847	-5.25847	-5.25847	-5.25847	-5.25847	-2.14512	-2.14512	-2.14512	-2.14512	-2.14512	-2.14512	-2.14512	-2.14512	-2.14512	-2.14512	-10.2641	-10.2641	-2.57243	-10.2641	-10.2641	-1.46739	-1.46739	-1.46739	-1.46739
2689	-6.21983	-1.39291	3.43401	3.43401	-3.46159	2.05489	-0.703351	-0.703351	-2.08247	-4.84071	-6.21983	-6.21983	4.81313	2.05489	2.05489	-23.086	-5.33665	-0.0118329	-0.0118329	-7.70323	-7.70323	-4.15335	-4.15335	-1.78677	-18.3529	-10.0698	-10.0698	6.49627	4.12969	4.12969	6.56954	-7.59477	20.7338	-1.52435	13.3144	13.3144	24.1063	16.0124	1.8481	-2.87333	-15.0142	-9.61824	5.89505	0.499123	-7.59477	5.77347	6.87528	2.46805	2.46805
2690	6.99274	6.99274	6.99274	6.99274	6.99274	6.99274	6.99274	6.99274	6.99274	6.99274	6.99274	6.99274	6.99274	6.99274	6.99274	-3.60262	-3.60262	-3.60262	-3.60262	-3.60262	-3.60262	-3.60262	-3.60262	-3.60262	-3.60262	-3.60262	-3.60262	-3.60262	-3.60262	-3.60262	-0.612887	-0.612887	-0.612887	-0.612887	-0.612887	-0.612887	-0.612887	-0.612887	-0.612887	-0.612887	-0.612887	-0.612887	-0.612887	-0.612887	-0.612887	-0.345603	-0.345603	-0.345603	-0.345603
2691																															-5.48204	-5.48204	-5.48204	-5.48204	-5.48204	12.4266	-10.4567	22.3759	22.3759	15.4114	3.47229	3.47229	3.47229	-0.507412	-0.507412	-1.0201	-1.0201	-1.0201	-1.0201
2692																															-12.642	-14.2019	-3.28217	-10.77	-10.77	-13.2659	17.9334	-1.41021	-8.89804	-0.162236	-0.162236	-0.162236	4.82965	-10.146	4.82965	12.2676	7.58976	13.437	12.2676
2693	-5.66038	-5.66038	-9.07848	2.54307	-1.55865	8.69565	-7.71124	-7.71124	6.64479	6.64479	-5.66038	-5.66038	-0.533224	-0.533224	6.64479	-17.068	-17.068	-26.4312	-11.4946	-13.0551	-3.69181	-19.7432	-19.7432	-14.3927	-14.3927	-30.4441	-30.4441	-13.0551	-13.0551	-18.4056	-6.34414	-6.34414	3.5981	2.10676	-3.36147	0.217735	0.814269	-0.378799	-1.57187	4.99001	6.77961	6.77961	8.27095	8.27095	6.77961	2.68522	2.68522	2.00065	2.51408
2694	-17.7488	-17.7488	-17.7488	-17.7488	-17.7488	-17.7488	-17.7488	-17.7488	-17.7488	-17.7488	-17.7488	-17.7488	-17.7488	-17.7488	-17.7488	-7.50391	-7.50391	-7.50391	-7.50391	-7.50391	-7.50391	-7.50391	-7.50391	-7.50391	-7.50391	-7.50391	-7.50391	-7.50391	-7.50391	-7.50391	-23.1007	-23.1007	-23.1007	-23.1007	-23.1007	-23.1007	-23.1007	-20.449	-20.449	-19.5651	-14.2617	-14.2617	-16.9134	-16.9134	-16.9134	-0.601799	-0.601799	-0.601799	-0.601799
2695	6.81903	6.81903	6.81903	6.81903	6.81903	6.81903	6.81903	6.81903	6.81903	6.81903	6.81903	6.81903	6.81903	6.81903	6.81903	12.8994	12.8994	12.8994	12.8994	12.8994	12.8994	12.8994	12.8994	12.8994	12.8994	12.8994	12.8994	12.8994	12.8994	12.8994	1.30645	1.30645	1.30645	1.30645	1.30645	1.30645	-3.70872	-3.70872	5.31859	6.32162	-3.70872	8.32769	-0.699616	5.31859	-4.71175	-4.86907	-4.86907	-4.86907	-4.86907
2697	-2.1793	-2.1793	-10.2278	-10.2278	-13.3234	-10.2278	-4.65577	-4.65577	-4.65577	-4.65577	-4.65577	-5.89401	-13.3234	-10.847	-10.847	9.76533	9.76533	-3.48221	-3.48221	-5.37472	-8.52889	-15.4681	-15.4681	-15.4681	0.933636	0.933636	-14.2064	-21.7764	-16.7298	-16.7298	-5.20681	-12.0265	-1.79698	0.5899	9.79643	3.88607	4.34071	4.34071	-3.84288	33.6652	0.248917	17.2981	-17.4822	-13.3904	-12.7084	-2.05081	-1.03051	-3.07112	-0.010203
2698	-3.20402	-8.45652	5.80026	5.80026	3.54919	2.04847	-0.952953	-0.952953	9.55204	8.05132	6.55061	13.3038	21.5577	8.05132	11.8031	9.07472	-12.4434	22.4308	22.4308	20.2048	11.3007	17.2368	17.2368	13.5267	14.2688	29.1089	18.7208	23.1728	26.1408	12.0427	-13.8105	-5.73025	-16.5039	-16.5039	-8.42368	-12.4638	-9.77039	-9.77039	-8.42368	-9.77039	-13.1372	-13.8105	-9.77039	-6.40361	-11.7905	0.400505	-3.43995	-0.148132	-0.148132
2702	-0.841575	-0.841575	-0.841575	-8.46915	-8.46915	-4.65536	-4.65536	-8.46915	-3.8926	-3.8926	-5.41812	-5.41812	-3.8926	-6.18088	-3.8926	1.14072	1.14072	1.14072	9.45366	9.45366	4.60444	4.60444	3.9117	8.06817	8.06817	-5.78673	-7.17222	6.68268	3.9117	-10.6359	-31.9824	-31.9824	-31.9824	-31.9824	-31.9824	-31.9824	-31.9824	-39.5036	-38.5226	-38.5226	-32.6364	-29.3664	-31.9824	-34.2715	-20.4282	1.46962	1.46962	1.46962	1.46962
2705																															28.0886	28.0886	8.25552	8.25552	8.25552	23.9567	23.9567	23.9567	23.9567	4.95	4.95	4.95	4.95	4.95	13.2138	-0.0124984	-0.0124984	-0.0124984	-0.0124984
2706	2.27446	2.27446	2.27446	2.27446	-3.83148	-3.83148	-3.83148	-9.93741	-12.9904	-6.88445	-11.4639	-12.9904	-9.93741	-8.41093	0.747977	-17.2509	-17.2509	-17.2509	-17.2509	-5.75796	-6.90725	-6.90725	-5.75796	-6.90725	-12.6537	-11.5044	-11.5044	-20.6988	-21.8481	-6.90725	-6.29126	-6.29126	-6.29126	-6.29126	-6.29126	-6.29126	-6.29126	-12.2545	-11.4026	-13.1064	-13.9583	-15.6621	-7.14316	-4.58747	-14.3843	-4.81977	-4.81977	-4.81977	-4.81977
2708	-20.9805	-20.9805	-20.9805	-20.9805	-20.9805	-20.9805	-20.9805	-20.9805	-20.9805	-20.9805	-20.9805	-20.9805	-20.9805	-20.9805	-20.9805	-0.019996	-0.019996	-0.019996	-0.019996	-0.019996	-0.019996	-0.019996	-0.019996	-0.019996	-0.019996	-0.019996	-0.019996	-0.019996	-0.019996	-0.019996	-0.241277	-0.241277	-0.241277	-0.241277	-0.241277	3.00668	3.00668	2.07869	-9.05716	-12.7691	-25.761	-25.761	-20.193	-20.193	-15.5531	2.31501	2.31501	2.31501	2.31501
2710																															-7.22166	-7.22166	-7.22166	-7.22166	-7.22166	-7.22166	-7.22166	-7.22166	-7.22166	-7.22166	-7.22166	-7.22166	-7.22166	-7.22166	-7.22166	0.502513	0.502513	0.502513	0.502513
2711	9.68432	7.0091	7.0091	4.33387	4.33387	4.33387	4.33387	7.0091	7.0091	4.33387	4.33387	1.65864	1.65864	4.33387	4.33387	-17.3645	-12.9572	-12.9572	-12.9572	-12.9572	-27.2807	-27.2807	-14.0591	-14.0591	-23.9753	-23.9753	-20.6699	-20.6699	-12.9572	-12.9572	18.1442	18.1442	18.1442	18.1442	18.1442	18.1442	18.1442	5.83747	5.83747	5.83747	5.83747	5.83747	5.83747	5.83747	5.83747	-0.009999	-0.009999	-0.009999	-0.009999
2712	17.1481	17.1481	17.1481	17.1481	17.1481	35.3262	25.2272	31.2866	7.04908	37.346	37.346	41.3856	25.2272	41.3856	34.3163	-23.8216	-23.8216	-23.8216	-23.8216	-23.8216	19.0287	1.57118	4.74528	-20.6475	17.4417	3.15823	17.4417	15.8546	25.3769	4.74528	-0.0917525	-0.0917525	-0.0917525	-0.0917525	-0.0917525	-0.0917525	3.30649	-4.16964	1.94719	-9.60682	-1.45105	-8.24753	-2.1307	-4.84929	5.68526	-0.80326	-0.80326	-0.80326	-0.80326
2714																															-3.94145	6.73172	5.20698	-4.35729	-4.35729	-4.35729	-1.03058	1.46444	1.0486	-1.86226	-6.85232	-2.69394	0.632767	8.94952	8.94952	-6.00151	-0.751141	-1.93671	-0.412408
2715	-0.0124984	-0.0124984	-0.0124984	-0.0124984	-0.0124984	-0.0124984	-0.0124984	-0.0124984	-0.0124984	-0.0124984	-0.0124984	-0.0124984	-0.0124984	-0.0124984	-0.0124984																12.7028	12.7028	12.7028	13.0124	56.6693	56.6693	64.7195	33.7572	68.435	38.7111	37.4726	46.1421	42.4266	27.5647	27.5647	2.09985	2.09985	2.09985	2.09985
2716	12.6191	3.95611	8.28761	2.51227	8.28761	9.73145	-1.81923	-1.81923	12.6191	5.39994	5.39994	3.95611	6.84378	-1.81923	5.39994	-3.59562	-3.59562	-2.29286	-4.89838	0.312663	6.82647	-7.50391	-2.29286	1.61542	0.312663	-0.990099	1.61542	0.312663	-32.2564	5.52371	-8.64425	-11.715	-10.9473	-11.715	-9.41195	-7.10886	-13.2504	-14.0181	-12.4827	-0.199601	-20.9274	-1.73499	-8.64425	5.94196	-10.9473	-0.0111099	-0.0111099	-0.0111099	-0.0111099
2717	-18.5306	-18.5306	-13.3462	-13.3462	-18.5306	-11.1243	-11.1243	-15.5681	-15.5681	-17.0493	-17.0493	-15.5681	-15.5681	-9.64302	-9.64302	-36.1104	-36.1104	-25.8881	-25.8881	-39.9438	-29.7214	-29.7214	-32.277	-32.277	-23.3325	-23.3325	-41.2216	-41.2216	-30.9992	-30.9992	24.5401	29.3301	30.6364	34.6644	30.9267	26.2819	27.1528	28.8946	28.8946	49.7964	49.7964	32.3782	32.3782	20.1855	20.1855	-8.63391	-11.9363	-11.3859	-19.2016
2718	0.515805	0.515805	0.515805	0.515805	0.515805	0.515805	0.515805	0.515805	0.515805	0.515805	0.515805	0.515805	0.515805	0.515805	0.515805	10.043	10.043	10.043	10.043	10.043	10.043	10.043	10.043	10.043	10.043	10.043	10.043	10.043	10.043	10.043	18.0852	18.0852	18.0852	18.0852	-4.70971	-8.82027	-5.83077	1.64298	-14.0519	-14.0519	-8.07289	-8.82027	8.74304	-4.33602	16.5905	-0.010203	-0.010203	-0.010203	-0.010203
2719	-0.359812	-4.51149	-1.7437	3.79186	3.79186	3.79186	5.17575	4.48381	5.17575	3.79186	3.79186	6.55965	7.94354	3.79186	3.79186	41.1509	33.9124	55.6279	42.3573	26.6739	26.6739	37.5317	28.4835	23.0547	26.6739	24.8643	36.6269	37.5317	37.5317	32.1028	-6.14428	-2.32457	-7.23562	-6.32617	-2.87024	-0.960384	-2.87024	1.49514	-5.05293	-7.23562	-6.68995	-7.50846	-1.23322	0.403798	4.22351	6.79767	6.79767	6.79767	6.79767
2720	11.8039	4.27865	8.22045	7.50376	7.50376	2.12857	4.27865	-1.81323	1.05354	-6.47173	-13.997	-15.6095	-11.3094	-6.68673	-7.54676	30.7809	22.7255	14.3543	2.35027	0.45489	5.19333	7.0887	1.08668	-7.12661	-11.865	-18.4989	-17.5512	-0.966641	21.304	32.6763	0.46175	-1.09822	-0.370232	-2.65818	-2.50218	-2.65818	-2.34619	-2.65818	-2.65818	-3.28217	-7.33808	-7.96206	-13.2659	-11.2692	-7.65007	-11.8374	-12.9126	-16.8548	-13.9877
2721	12.5304	12.5304	12.5304	12.5304	12.5304	12.5304	12.5304	12.5304	12.5304	12.5304	12.5304	12.5304	12.5304	12.5304	12.5304	-5.56605	-5.56605	-5.56605	-5.56605	-5.56605	-5.56605	-5.56605	-5.56605	-5.56605	-5.56605	-5.56605	-5.56605	-5.56605	-5.56605	-5.56605	6.79176	6.79176	6.79176	6.79176	6.79176	6.79176	6.79176	6.79176	-23.6489	-23.6489	-23.6489	-1.56694	-1.56694	-1.56694	-22.9003	-2.49076	-2.49076	-2.49076	-2.49076
2722	-13.1066	-13.1066	-13.1066	-13.1066	-13.1066	-13.1066	-13.1066	-13.1066	-13.1066	-13.1066	-13.1066	-13.1066	-13.1066	-13.1066	-13.1066	-18.7847	-18.7847	-18.7847	-18.7847	-18.7847	-18.7847	-18.7847	-18.7847	-18.7847	-18.7847	-18.7847	-18.7847	-18.7847	-18.7847	-18.7847	-0.750198	-0.750198	-0.750198	-0.750198	-0.750198	-0.750198	-2.84702	-2.84702	-2.84702	-2.84702	-2.84702	-7.73962	-7.73962	-7.73962	-7.73962	-0.253412	-0.253412	-0.253412	-0.253412
2723	-22.668	-22.668	-22.668	-22.668	-22.668	-22.668	-22.668	-22.668	-22.668	-22.668	-22.668	-22.668	-22.668	-22.668	-22.668	-2.85138	-2.85138	-2.85138	-2.85138	-2.85138	-2.85138	-2.85138	-2.85138	-2.85138	-2.85138	-2.85138	-2.85138	-2.85138	-2.85138	-2.85138	-20.5399	-20.5399	-20.5399	-20.5399	-20.5399	-20.5399	-20.5399	-20.5399	-24.8584	-24.8584	-23.9947	-17.0851	-10.1756	-10.1756	-17.9488	-0.894979	-0.894979	-0.894979	-0.894979
2724	27.5458	15.2026	15.2026	15.2026	15.2026	15.2026	15.2026	15.2026	15.2026	15.2026	15.2026	15.2026	33.7173	39.8889	-11.5408	38.041	7.24303	7.24303	7.24303	7.24303	7.24303	7.24303	13.8426	-4.30622	-10.9058	30.3415	35.2912	3.94324	-17.5054	12.1927	27.8916	31.0007	-6.72415	-6.72415	-6.72415	-6.72415	-6.72415	-3.82224	-14.6008	1.98159	-18.7464	-18.7464	5.29807	2.81071	6.95631	-4.78749	-4.48902	-11.6523	-11.6523
2725	78.245	67.9616	66.819	66.819	69.1042	66.819	69.1042	73.6746	80.5302	94.2413	66.819	80.5302	75.9598	77.1024	78.245	38.7472	8.1412	10.1816	22.424	21.4038	36.7068	53.03	61.1916	48.9492	63.232	53.03	57.1108	55.0704	53.03	61.1916	-24.783	-19.0231	-16.6514	-11.2303	-8.51981	-11.2303	-0.38824	0.289391	-3.09876	-0.38824	-5.80929	-3.09876	-4.45403	-3.09876	-1.7435	16.4052	13.9019	11.3985	12.6502
2726	-24.574	-24.574	-24.574	-24.574	-24.574	-24.574	-24.574	-24.574	-24.574	-24.574	-24.574	-24.574	-24.574	-24.574	-24.574	-13.5961	-13.5961	-13.5961	-13.5961	-13.5961	-13.5961	-13.5961	-13.5961	-13.5961	-13.5961	-13.5961	-13.5961	-13.5961	-13.5961	-13.5961	-10.111	-10.111	-10.111	-10.111	-10.111	-10.111	-17.9537	-17.9537	-20.9701	-20.9701	-20.9701	-20.9701	-19.1602	-19.1602	-13.1274	-0.267325	-0.267325	-0.267325	-0.267325
2727	-34.2549	-34.2549	-7.70398	-21.6116	-15.29	-22.8759	-24.1403	-20.3473	-15.29	-15.29	-24.1403	-20.3473	-15.29	6.20364	-15.29	-19.7194	-19.7194	-19.7194	-19.7194	-19.7194	-44.6715	-44.6715	-44.6715	-49.011	-49.011	-21.8891	-21.8891	-18.6345	-14.295	-34.9076	12.9168	12.9168	12.9168	12.9168	12.9168	12.9168	18.1933	3.41916	13.9721	37.1887	-2.91262	10.8062	-0.802026	5.52976	17.138	-10.2132	-10.2132	-10.2132	-10.2132
2728	-4.54076	-7.12074	-7.12074	0.619195	0.619195	-4.54076	-4.54076	-4.54076	-9.70072	-9.70072	5.77915	5.77915	47.0588	47.0588	3.19917	-2.91262	-0.0144907	-0.0144907	10.129	10.129	10.129	10.129	10.129	4.33271	4.33271	13.0271	13.0271	20.2724	20.2724	-40.5883	-6.09416	2.32498	2.32498	-11.9228	-11.9228	-12.5704	-12.5704	-12.5704	-0.265527	-0.265527	7.50599	7.50599	1.67735	1.67735	5.56311	-7.65021	-9.93045	-9.93045	-15.061
2729	2.48719	2.48719	2.48719	3.73703	3.73703	4.98688	4.98688	4.98688	1.23735	1.23735	4.98688	3.73703	2.48719	2.48719	-0.0124984	25.8112	25.8112	25.8112	25.8112	25.8112	25.8112	25.8112	17.8652	13.8922	13.8922	0.648921	24.4868	-7.29705	-7.29705	15.2165	-7.8678	-11.5238	-11.5238	-6.40538	-6.40538	-2.01813	-2.01813	3.83153	9.68119	9.68119	12.606	0.906698	-4.94297	-4.94297	1.63791	-0.264604	-1.28231	-1.28231	-1.28231
2730	0.81087	0.81087	0.81087	0.81087	0.81087	0.81087	0.81087	0.81087	0.81087	0.81087	0.81087	0.81087	0.81087	0.81087	0.81087	-8.03123	-8.03123	-8.03123	-8.03123	-8.03123	-8.03123	-8.03123	-8.03123	-8.03123	-8.03123	-8.03123	-8.03123	-8.03123	-8.03123	-8.03123	12.4261	12.4261	12.4261	-8.24045	-8.24045	-8.24045	-3.28047	-3.28047	-3.28047	19.8661	19.8661	19.8661	6.63948	6.63948	6.63948	0.999899	0.999899	0.999899	0.999899
2731	-2.4144	-2.4144	-5.77942	0.950618	2.63313	2.63313	-0.731892	-2.4144	-8.30319	-8.30319	0.950618	9.36317	-2.4144	0.950618	9.36317	-8.81672	-6.01108	-3.90685	-11.6224	-6.01108	-6.01108	-4.60826	-7.4139	-19.3379	-12.3238	-10.2195	-4.60826	-24.2477	-39.6788	-39.6788	-9.51633	-11.279	-4.81588	-8.92877	-7.16611	-6.57855	-10.1039	-8.34122	-15.3919	-10.6914	-6.57855	-3.05321	-11.8666	-9.51633	-7.45988	7.95056	7.95056	7.95056	7.95056
2732	-3.96001	-3.96001	-3.96001	-3.96001	-3.96001	-3.96001	-3.96001	-3.96001	-3.96001	-3.96001	-3.96001	-3.96001	-3.96001	-3.96001	-3.96001	0.270392	0.270392	0.270392	0.270392	0.270392	0.270392	0.270392	0.270392	0.270392	0.270392	0.270392	0.270392	0.270392	0.270392	0.270392	21.8082	21.8082	21.8082	21.8082	21.8082	22.4596	34.1845	34.1845	27.6707	27.6707	19.8541	19.8541	14.643	32.8817	32.8817	0.118697	0.118697	0.118697	0.118697
2735	-2.30499	-2.30499	-11.4639	2.27446	2.27446	-3.83148	-9.93741	-5.35796	-12.9904	-5.35796	10.6701	10.6701	-6.88445	-14.5169	-8.41093	34.5947	41.5167	23.058	38.4402	36.902	35.3638	30.7491	32.2873	15.3669	36.902	14.5978	14.5978	4.59929	38.4402	23.058	-16.0898	-16.0898	-16.0898	-23.0823	-15.3905	-20.9845	-16.789	-23.0823	-13.2928	-11.195	-4.90176	-4.90176	2.79001	-21.6838	-0.706244	-13.0536	-13.0536	-13.0536	2.01716
2736	-24.7344	-2.5974	-2.5974	-14.4038	-14.4038	-11.4522	-9.97639	-14.4038	-14.4038	-11.4522	-11.4522	-18.8312	-14.4038	-14.4038	-18.8312	-34.0021	5.59662	5.59662	8.23654	8.23654	-1.00317	1.63675	-6.283	-6.283	-18.1626	-18.1626	-20.8025	2.95671	2.95671	-12.8828	-12.3838	-7.39751	-7.39751	-13.8085	-13.8085	-15.2331	-0.986573	-0.274246	-15.2331	-13.8085	-13.8085	27.5065	-10.9591	-10.9591	-2.76739	14.8006	14.8006	14.8006	14.8006
2737	-12.581	-15.495	-13.3095	-14.038	-12.581	-15.495	-10.3956	-9.66708	-13.3095	-11.1241	-2.38217	-12.581	-6.75311	0.531799	-6.75311	-18.9115	-12.0396	-12.0396	-18.9115	5.82738	-25.7834	-12.7268	-9.29082	-16.1627	-17.5371	-5.16767	-9.29082	-3.79329	-23.0346	-9.29082	-5.03258	-2.25981	-5.37918	5.13425	-4.33939	8.83128	1.20616	-0.18023	7.67596	0.512963	-5.72577	9.52447	-2.953	5.36531	1.89935	0.737745	-5.62858	-7.87552	-1.1347
2739	-29.4325	-29.4325	61.7171	49.9559	49.9559	23.4931	85.2396	63.1873	152.867	155.807	99.9412	-23.5519	44.0753	51.4261	45.5454	4.39706	4.39706	7.22817	40.6706	40.6706	22.0915	24.7456	39.3435	32.7081	30.054	32.7081	3.51234	-11.0856	15.4561	19.4373	-22.6169	-22.6169	-22.6169	-22.6169	-22.6169	-22.6169	-22.6169	-22.6169	-22.6169	-22.6169	-22.6169	-22.6169	-8.24577	-11.5622	-9.59691	-3.11337	-3.11337	-3.11337	-3.11337
2741	5.48935	6.79169	4.18702	6.79169	6.79169	6.79169	1.58234	2.88468	6.79169	5.48935	4.18702	5.48935	8.09403	5.48935	5.48935	6.7454	2.77084	4.47422	7.88099	7.88099	7.88099	7.88099	7.88099	7.88099	7.88099	7.88099	5.60981	4.47422	4.47422	6.7454	-0.0109878	-0.0109878	-0.0109878	-0.0109878	-0.0109878	-0.0109878	-0.0109878	-0.0109878	-0.0109878	-0.0109878	-0.0109878	-0.0109878	-0.0109878	-0.0109878	-0.0109878	-0.009999	-0.009999	-0.009999	-0.009999
2742	-6.92995	-10.7031	-10.7031	-9.44535	-9.44535	-6.92995	-6.92995	-0.641429	-0.641429	-4.41454	-4.41454	3.13168	3.13168	8.1625	8.1625	5.50853	-5.53306	-5.53306	-6.75991	-6.75991	-4.30622	-4.30622	-5.53306	-5.53306	3.05484	3.05484	-3.07938	-3.07938	1.828	1.828	-3.40352	2.63376	2.63376	-5.6675	-5.6675	-1.8942	-1.8942	-5.6675	-5.6675	7.91638	7.91638	-9.4408	-9.4408	10.935	10.935	-2.94734	-2.94734	-2.94734	-2.94734
2743	-13.8812	-13.8812	-13.8812	-13.8812	-13.8812	-13.8812	-13.8812	-13.8812	-13.8812	-13.8812	-13.8812	-13.8812	-13.8812	-13.8812	-13.8812	-41.6279	-41.6279	-41.6279	-41.6279	-41.6279	-41.6279	-41.6279	-41.6279	-41.6279	-41.6279	-41.6279	-41.6279	-41.6279	-41.6279	-41.6279	-17.6114	-17.6114	-17.6114	-17.6114	-17.6114	-17.6114	-17.6114	-17.6114	-26.0615	-15.4989	-16.9073	-16.9073	-16.9073	-8.45715	-8.45715	15.0947	15.0947	15.0947	15.0947
2745	-3.61179	-3.61179	-3.61179	-3.61179	-3.61179	-3.61179	-3.61179	-3.61179	-3.61179	-3.61179	-3.61179	-3.61179	-3.61179	-3.61179	-3.61179	-0.0105252	-0.0105252	-0.0105252	-0.0105252	-0.0105252	-0.0105252	-0.0105252	-0.0105252	-0.0105252	-0.0105252	-0.0105252	-0.0105252	-0.0105252	-0.0105252	-0.0105252	-5.72291	-5.72291	-5.72291	-5.72291	-5.72291	-5.72291	-5.72291	-5.72291	-11.6152	-11.6152	-11.6152	-10.1422	-3.51329	-8.66907	-7.19599	-1.1449	-1.1449	-1.1449	-1.1449
2746																															-4.20973	-4.20973	-4.20973	-4.20973	-4.20973	-4.20973	0.831863	-8.41106	-8.41106	-10.0916	-10.0916	-19.3345	-10.0916	-10.0916	-8.83119	-2.0098	-2.0098	-2.0098	-2.0098
2748	2.3409	2.3409	2.3409	2.3409	2.3409	2.3409	2.3409	2.3409	2.3409	2.3409	2.3409	2.3409	2.3409	2.3409	2.3409	-26.0201	-26.0201	-26.0201	-26.0201	-26.0201	-26.0201	-26.0201	-26.0201	-26.0201	-26.0201	-26.0201	-26.0201	-26.0201	-26.0201	-26.0201	-14.7015	-14.7015	-14.7015	-14.7015	-14.7015	-14.7015	-14.7015	10.3864	8.23597	8.23597	-16.135	-3.23274	-3.23274	-3.23274	-3.23274	-1.27582	-1.27582	-1.27582	-1.27582
2749	2.14358	2.14358	-2.17235	-2.17235	-5.04963	-10.8042	-7.92692	-7.92692	-9.36556	-9.36556	-12.2428	-12.2428	0.704935	0.704935	-6.48828	-18.9976	-18.9976	-18.9976	-18.9976	-20.2633	-10.138	-17.7319	-17.7319	-7.60663	-7.60663	-7.60663	-7.60663	-7.60663	-7.60663	-10.138	0.339077	0.339077	-3.12089	-3.12089	-4.50488	-1.7369	0.339077	0.339077	0.339077	0.339077	3.79905	-0.352917	1.03107	5.18303	2.41506	12.6307	12.6307	12.6307	12.6307
2751	-0.214984	-0.214984	-0.214984	-0.214984	-0.214984	-0.214984	-0.214984	-0.214984	-0.214984	-0.214984	-0.214984	3.43569	-1.43187	5.86947	-2.64876	-4.22061	-4.22061	-4.22061	-4.22061	-4.22061	-4.22061	-4.22061	-4.22061	-4.22061	-4.22061	-4.22061	-0.0105252	-10.5357	-0.0105252	-0.0105252	-0.246267	-0.246267	-0.246267	-0.246267	-0.246267	-0.246267	-0.246267	-0.246267	-0.246267	-0.246267	-0.246267	-0.246267	-0.246267	-0.246267	-0.246267	-3.26104	-3.26104	-3.26104	-3.26104
2752	4.22979	4.22979	4.22979	4.22979	4.22979	4.22979	4.22979	4.22979	4.22979	4.22979	4.22979	4.22979	4.22979	4.22979	4.22979	-0.0180148	-0.0180148	-0.0180148	-0.0180148	-0.0180148	-0.0180148	-0.0180148	-0.0180148	-0.0180148	-0.0180148	-0.0180148	-0.0180148	-0.0180148	-0.0180148	-0.0180148	-15.0245	-15.0245	-15.0245	-15.0245	-15.0245	-15.0245	-15.0245	-15.0245	-15.0245	-15.0245	-15.0245	-16.4896	-23.0826	-20.8849	-19.7861	-4.39263	-4.39263	-4.39263	-4.39263
2753																															3.27669	3.27669	3.27669	3.27669	3.27669	3.27669	3.27669	3.27669	3.27669	3.27669	3.27669	3.27669	3.27669	3.27669	3.27669	2.0727	2.0727	2.0727	2.0727
2755	21.0026	17.8597	-8.85519	-4.1408	-11.9981	0.573584	-7.28373	13.1453	-7.28373	-11.9981	-0.997879	2.14505	-11.9981	-11.9981	-11.9981	-31.0431	-19.7593	4.06219	2.80843	-2.20662	2.80843	0.300903	-3.46038	-2.20662	-2.20662	-3.46038	-2.20662	-8.47543	-8.47543	-8.47543	20.2744	20.7283	14.3741	11.6509	14.3741	17.3999	19.8205	19.8205	22.5437	14.6767	16.1896	18.9128	20.7283	20.7283	20.7283	9.83716	21.1537	23.8164	18.9348
2756	-34.8913	-34.8913	-34.8913	-34.8913	-34.8913	-34.8913	-34.8913	-34.8913	-34.8913	-34.8913	-34.8913	-34.8913	-34.8913	-34.8913	-34.8913	-10.2593	-10.2593	-10.2593	-10.2593	-10.2593	-10.2593	-10.2593	-10.2593	-10.2593	-10.2593	-10.2593	-10.2593	-10.2593	-10.2593	-10.2593	14.4142	14.4142	14.4142	14.4142	14.4142	14.4142	14.4142	12.4584	15.3921	-1.23215	-3.18795	0.723646	1.70155	5.61314	14.4142	-5.77386	-5.77386	-5.77386	-5.77386
2757	-26.2165	-30.9012	-37.9282	-37.9282	-34.4147	-30.9012	-29.73	-34.4147	-35.5859	-36.757	-33.2435	-33.2435	-37.9282	-40.2705	-40.2705	-3.69435	-0.0105252	-4.22061	-4.22061	-1.06305	-0.0105252	-1.06305	-4.22061	-9.48321	-15.7983	-1.06305	-23.166	-10.5357	-14.7458	-12.6408	-11.3558	-11.3558	-11.3558	-11.3558	-11.3558	-11.3558	-11.3558	-11.3558	-11.3558	-11.3558	-11.3558	-12.7855	-16.3599	-22.7937	-22.7937	-1.0099	-1.0099	-1.0099	-1.0099
2758	-31.9948	-33.614	-33.614	-31.9948	-41.7098	-44.9482	-35.2332	-10.9456	-33.2092	-4.46891	-4.46891	-4.46891	-4.46891	-4.46891	-4.46891	11.645	5.99209	8.81854	21.5376	25.7773	24.364	22.9508	32.8434	32.6668	14.4715	14.4715	14.4715	14.4715	14.4715	14.4715	-7.64189	12.4683	5.02011	-2.42812	4.27529	16.9373	-0.938478	-1.6833	10.327	8.74423	8.74423	8.74423	8.74423	8.74423	8.74423	1.0101	-0.010203	2.03041	2.03041
2759	4.0804	2.76293	1.44546	-7.77686	-3.82444	-3.82444	-1.18949	-15.6817	-14.3642	-14.3642	-10.4118	-7.77686	-7.77686	-10.4118	-10.4118	-15.2416	-10.0257	-10.0257	-21.7615	-10.0257	1.71007	0.406095	1.71007	1.71007	1.71007	5.622	1.71007	-8.72173	-3.50583	-6.11378	-12.733	-12.733	-12.733	-12.733	-12.733	-12.733	-12.733	-12.733	-12.733	-10.7497	-10.7497	-12.0719	-16.0386	-15.3775	-17.3608	4.50717	4.50717	4.50717	4.50717
2761	2.47652	5.32309	6.74637	2.47652	8.16966	8.16966	6.74637	12.4395	12.4395	5.32309	6.74637	5.32309	9.59294	15.2861	15.2861	-19.7593	4.06219	-4.71414	-20.3862	-12.2367	-5.9679	0.300903	14.0923	16.5998	-7.22166	-12.2367	1.55466	6.56971	16.5998	16.5998	33.3228	19.0382	44.433	36.8939	15.8638	15.0702	26.1805	23.0061	26.974	34.1163	40.465	29.3548	18.2446	15.0702	16.6574	7.41908	7.41908	7.41908	7.41908
2763	-12.9447	-12.9447	-12.9447	-12.9447	-12.9447	-12.9447	-12.9447	-12.9447	-12.9447	-12.9447	-12.9447	-12.9447	-12.9447	-12.9447	-12.9447																11.9163	11.9163	11.9163	11.9163	11.9163	11.9163	11.9163	11.9163	11.9163	11.9163	11.9163	11.9163	11.9163	11.9163	11.9163	-0.0103082	-0.0103082	-0.0103082	-0.0103082
2765	-2.15264	-2.15264	-2.15264	-2.15264	-2.15264	-2.15264	-2.15264	-2.15264	-2.15264	-2.15264	-2.15264	-2.15264	-2.15264	-2.15264	-2.15264	3.3309	3.3309	3.3309	3.3309	3.3309	3.3309	3.3309	3.3309	3.3309	3.3309	3.3309	3.3309	3.3309	3.3309	3.3309	-18.1047	-18.1047	-18.1047	-18.1047	-18.1047	-18.1047	-2.74934	-23.2232	-9.33021	-9.33021	-9.33021	-19.5671	-28.3416	-28.3416	-28.3416	-0.761828	-0.761828	-0.761828	-0.761828
2766	-2.6764	-2.6764	-2.6764	-2.6764	-2.6764	-2.6764	-2.6764	-2.6764	-2.6764	-2.6764	-2.6764	-2.6764	-2.6764	-2.6764	-2.6764	-19.8932	-19.8932	-19.8932	-19.8932	-19.8932	-19.8932	-19.8932	-19.8932	-19.8932	-19.8932	-19.8932	-19.8932	-19.8932	-19.8932	-19.8932	11.6082	11.6082	11.6082	11.6082	11.6082	11.6082	11.6082	11.6082	11.6082	16.4189	5.83538	6.79752	5.83538	10.6461	27.9646	-3.76905	-3.76905	-3.76905	-3.76905
2767	-9.64656	-9.64656	-9.64656	-9.64656	-9.64656	-9.64656	-9.64656	-9.64656	-9.64656	-9.64656	-9.64656	-9.64656	-9.64656	-9.64656	-9.64656	6.43874	6.43874	6.43874	6.43874	6.43874	6.43874	6.43874	6.43874	6.43874	6.43874	6.43874	6.43874	6.43874	6.43874	6.43874	-25.7066	-25.7066	-25.7066	-25.7066	-25.7066	-25.7066	-28.1969	-29.442	-24.4615	-12.0101	-12.0101	-16.1605	-16.1605	-11.595	-17.8207	-3.0097	-3.0097	-3.0097	-3.0097
2768	-7.34613	-7.34613	-7.34613	-7.34613	-7.34613	-7.34613	-7.34613	-7.34613	-7.34613	-7.34613	-7.34613	-7.34613	-7.34613	-7.34613	-7.34613	-54.1994	-54.1994	-54.1994	-54.1994	-54.1994	-54.1994	-54.1994	-54.1994	-54.1994	-54.1994	-54.1994	-54.1994	-54.1994	-54.1994	-54.1994	7.22622	7.22622	7.22622	7.22622	7.22622	7.22622	5.76736	2.84964	5.03793	5.03793	1.39078	-11.739	-2.9858	-2.9858	-0.0680801	1.69314	1.69314	1.69314	1.69314
2770	-4.01335	-4.01335	-4.01335	-4.01335	-4.01335	-4.01335	-4.01335	-4.01335	-4.01335	-4.01335	-4.01335	-4.01335	-4.01335	-4.01335	-4.01335	-22.1135	-22.1135	-22.1135	-22.1135	-22.1135	-22.1135	-22.1135	-22.1135	-22.1135	-22.1135	-22.1135	-22.1135	-22.1135	-22.1135	-22.1135	18.4541	18.4541	18.4541	18.4541	18.4541	10.957	10.957	10.957	9.45759	13.2061	16.205	16.205	1.21078	8.70788	-0.288638	-3.0097	-3.0097	-3.0097	-3.0097
2771	-5.16623	-5.16623	-5.16623	-5.16623	-5.16623	-5.16623	-5.16623	-5.16623	-5.16623	-5.16623	-5.16623	-5.16623	-5.16623	-5.16623	-5.16623	-0.0105252	-0.0105252	-0.0105252	-0.0105252	-0.0105252	-0.0105252	-0.0105252	-0.0105252	-0.0105252	-0.0105252	-0.0105252	-0.0105252	-0.0105252	-0.0105252	-0.0105252	18.2383	18.2383	18.2383	18.2383	18.2383	18.2383	18.2383	18.2383	18.2383	18.2383	21.1942	21.1942	21.1942	21.1942	28.5841	-3.40595	-3.40595	-3.40595	-3.40595
2773	-8.35897	-8.35897	-8.35897	-8.35897	-8.35897	-8.35897	-8.35897	-8.35897	-8.35897	-8.35897	-8.35897	-8.35897	-8.35897	-8.35897	-8.35897	-8.30256	-8.30256	-8.30256	-8.30256	-8.30256	-8.30256	-8.30256	-8.30256	-8.30256	-8.30256	-8.30256	-8.30256	-8.30256	-8.30256	-8.30256	-15.4821	-15.4821	-15.4821	-15.4821	-15.4821	-15.4821	-15.4821	-15.4821	-13.7747	-11.2136	-17.1896	-15.4821	-14.6284	-17.7587	-17.1896	-1.17428	-1.17428	-1.17428	-1.17428
2776	-14.3217	-14.3217	-12.9617	-12.9617	25.1176	-17.0416	-10.2417	-10.2417	-6.16181	-6.16181	-9.56175	-9.56175	-11.6017	-11.6017	-15.6816	-14.9404	-14.9404	-12.8139	-12.8139	-8.5609	-16.0036	-2.18143	-2.18143	-3.24467	-3.24467	-1.6498	-1.6498	-0.0549343	-0.0549343	1.00831	-3.8581	-3.8581	-3.8581	-3.8581	-3.8581	-3.8581	-3.8581	-3.8581	-3.8581	-3.8581	-3.8581	-3.8581	-3.8581	-3.8581	-3.8581	-11.6332	-11.6332	-11.6332	-11.6332
2777	1.72534	-20.2154	-16.2262	-8.24773	3.71996	-4.2585	-4.2585	-4.2585	-0.269273	-0.269273	-10.2423	-10.2423	-6.25312	-6.25312	-6.25312	-13.0876	-18.8817	-23.2273	-17.4332	10.0891	-21.7788	-18.8817	-18.8817	-29.0215	-29.0215	-30.4701	-30.4701	-24.6759	-24.6759	-24.6759	-13.202	-8.02312	-16.1022	-15.4807	-9.26605	-11.5965	-15.6879	-15.6879	-11.7519	-11.7519	-12.3734	-11.1304	-10.509	-8.02312	-5.53726	1.98717	5.14142	5.14142	5.14142
2778	-19.141	-19.141	-19.141	-19.141	-19.141	-19.141	-19.141	-19.141	-19.141	-19.141	-19.141	-19.141	-19.141	-19.141	-19.141	-8.25376	-8.25376	-8.25376	-8.25376	-8.25376	-8.25376	-8.25376	-8.25376	-8.25376	-8.25376	-8.25376	-8.25376	-8.25376	-8.25376	-8.25376	18.6832	18.6832	18.6832	18.6832	18.6832	18.6832	7.42879	11.5213	2.31313	2.31313	3.33626	3.33626	3.33626	11.5213	12.5444	-3.0097	-3.0097	-3.0097	-3.0097
2780	-5.81491	-12.6399	-12.6399	-12.6399	-19.4649	-23.5599	-12.6399	-22.1949	-12.6399	-7.17991	-4.4499	-8.54491	-8.54491	-9.90991	-9.90991	-13.9349	-13.9349	-13.9349	-29.1229	-15.2006	-46.8422	3.78433	-35.4512	-11.4036	-26.5916	-7.60663	5.04999	2.51867	-11.4036	-6.34097	15.0116	9.86181	9.86181	9.00352	17.5865	24.4528	19.3031	22.7362	21.0197	26.1694	24.4528	17.5865	6.42863	27.0277	4.71204	9.62979	7.97708	7.97708	7.97708
2784	-12.8259	-9.19364	-7.98289	0.492372	-0.718379	-15.2474	-7.98289	-9.19364	-7.98289	-10.4044	-9.19364	-5.56139	-7.98289	-4.35063	-10.4044	-11.3879	-20.9675	-7.19674	-4.20309	-3.00563	-10.1904	-7.79547	-17.3752	-3.00563	-4.20309	-6.59801	-6.59801	-6.59801	0.586756	0.586756	-1.07435	-1.07435	-1.07435	-1.07435	-1.07435	-4.2655	-0.0106372	-9.58409	12.754	11.6902	13.8177	-6.39294	-21.285	-22.8805	-15.9664	1.51254	1.51254	1.51254	1.51254
2785	-27.9959	-27.9959	-27.9959	-27.9959	-8.89275	-16.2401	-17.7096	-26.5264	-25.0569	-25.0569	-25.0569	-27.9959	-27.9959	-16.2401	-13.3012	-5.03031	-5.03031	-5.03031	-5.03031	-2.71397	0.76053	-14.8747	-14.2956	-7.34664	-7.34664	-15.4538	-29.3518	-29.3518	-27.0355	-20.0865	-9.79593	-9.79593	-9.79593	-9.79593	-9.79593	-9.79593	-14.2322	-15.218	-19.1614	-18.1755	-18.1755	-14.2322	-11.2747	-14.2322	-11.2747	-8.64371	-8.64371	-8.64371	-8.64371
2786																															19.3252	19.3252	19.3252	19.3252	15.4384	15.4384	14.2724	17.7705	9.60821	14.2724	11.9403	15.4384	9.60821	7.27612	9.60821	-0.64311	-0.64311	-0.64311	-0.64311
2787	-21.9191	-21.9191	-21.9191	-21.9191	-21.9191	-21.9191	-21.9191	-21.9191	-21.9191	-21.9191	-21.9191	-21.9191	-21.9191	-21.9191	-21.9191	-6.71242	-6.71242	-6.71242	-6.71242	-6.71242	-6.71242	-6.71242	-6.71242	-6.71242	-6.71242	-6.71242	-6.71242	-6.71242	-6.71242	-6.71242	-1.03065	-1.03065	-1.03065	-1.03065	-1.03065	-1.03065	2.29047	2.29047	2.29047	2.29047	2.29047	-7.67289	-7.67289	-7.67289	-7.67289	-0.009999	-0.009999	-0.009999	-0.009999
2788	-24.58	-24.58	-24.58	-24.58	-24.58	-24.58	-24.58	-24.58	-24.58	-24.58	-24.58	-24.58	-24.58	-24.58	-24.58	-28.541	-28.541	-28.541	-28.541	-28.541	-28.541	-28.541	-28.541	-28.541	-28.541	-28.541	-28.541	-28.541	-28.541	-28.541	-17.2152	-17.2152	-17.2152	-17.2152	-21.2049	-26.1919	-25.1945	-25.1945	-23.1997	2.73289	2.73289	2.73289	-13.2256	-2.25414	-12.2282	-0.0101	-0.0101	-0.0101	-0.0101
2789	78.731	78.731	78.731	87.6676	85.4334	89.9017	89.9017	87.6676	96.6041	98.8382	96.6041	98.8382	65.3262	65.3262	78.731	21.8815	21.8815	21.8815	25.6903	23.7859	27.5947	27.5947	39.0211	37.1167	39.0211	42.8299	40.9255	23.7859	42.8299	14.2639	-27.8379	-27.8379	-27.8379	-27.8379	-27.8379	-27.2211	-26.296	-20.4367	-13.6522	-11.1851	-13.0354	-14.269	-24.7541	-20.1283	-23.5205	5.25208	5.25208	5.25208	5.25208
2790	28.551	28.551	17.4417	17.4417	7.91938	7.91938	7.91938	7.91938	7.91938	28.551	28.551	28.551	-7.95112	-7.95112	-9.53817	-2.55786	1.50223	-18.7982	-0.527812	-2.55786	7.59237	-13.7231	-15.7531	-22.8583	1.50223	13.6825	19.7726	7.59237	-4.5879	1.50223	-21.8229	-21.8229	-21.8229	-27.2771	-23.035	-29.0952	-23.035	-13.0356	-14.9546	-23.641	-35.7615	-30.9133	-28.4892	-26.0651	-32.1253	-7.98675	-7.98675	-7.98675	1.828
2791	6.64771	6.64771	10.2026	3.09278	6.64771	6.64771	6.64771	6.64771	6.64771	6.64771	6.64771	6.64771	3.09278	3.09278	10.2026	-15.998	-15.998	-14.7442	-10.3561	-17.2518	-17.2518	-23.5206	-23.5206	-12.2367	-12.2367	-22.2668	-22.2668	-19.7593	-19.7593	-8.47543	-27.4073	-27.4073	-27.4073	-27.4073	-27.4073	-27.4073	-28.8307	-28.8307	-28.8307	-29.5424	-28.8307	-28.8307	-29.5424	-25.9839	-25.9839	-5.1537	-5.1537	-5.1537	-5.1537
2792	-4.01396	-4.01396	-5.4683	-5.4683	-5.4683	-5.4683	-8.37696	-8.37696	-9.8313	-9.8313	-8.37696	-8.37696	-12.74	-12.74	-12.74	2.65298	2.65298	2.65298	2.65298	2.65298	2.65298	2.65298	2.65298	2.65298	2.65298	2.65298	2.65298	2.65298	2.65298	2.65298	6.35018	6.35018	4.80888	4.80888	3.26757	3.26757	4.03822	7.89149	4.03822	4.03822	11.7448	11.7448	3.26757	3.26757	-2.89766	-6.71242	-6.71242	-6.71242	-6.71242
2793	12.6191	12.6191	12.6191	12.6191	12.6191	12.6191	12.6191	12.6191	12.6191	12.6191	12.6191	12.6191	12.6191	12.6191	12.6191	-11.5883	-11.5883	-11.5883	-11.5883	-11.5883	-11.5883	-11.5883	-11.5883	-11.5883	-11.5883	-11.5883	-11.5883	-11.5883	-11.5883	-11.5883	-8.98425	-8.98425	-8.98425	-8.98425	-8.98425	-16.0949	-3.29577	-2.58471	-21.7833	-21.7833	-21.7833	-21.7833	-25.3386	-25.3386	-25.3386	0.243013	0.243013	0.243013	0.243013
2794	-7.14333	-17.7555	-6.48007	-11.1229	-11.1229	0.815812	0.815812	-8.46985	0.815812	12.7545	7.44843	8.77496	6.12191	-3.82702	2.14234	-20.4915	-20.4915	-20.4915	-20.4915	-20.4915	-20.4915	-20.4915	-22.9009	-18.0822	-22.9009	-21.6962	-9.0471	-3.62607	-13.2635	-14.4681	-4.7619	-4.7619	-4.7619	-4.7619	-4.7619	-4.7619	-4.7619	-4.7619	-4.7619	-4.7619	-4.7619	-12.3275	-9.21228	-8.32221	-11.8825	-2.0098	-2.0098	-2.0098	-2.0098
2795	-17.2791	-17.2791	-17.2791	-17.2791	-17.2791	-17.2791	-17.2791	-17.2791	-17.2791	-17.2791	-17.2791	-17.2791	-17.2791	-17.2791	-17.2791	-29.5011	-29.5011	-29.5011	-29.5011	-29.5011	-29.5011	-29.5011	-29.5011	-29.5011	-29.5011	-29.5011	-29.5011	-29.5011	-29.5011	-29.5011	-9.85882	-9.85882	-9.85882	-9.85882	-9.85882	-9.85882	-9.85882	-9.85882	-17.8125	-16.045	-16.045	-21.3474	-21.3474	-21.3474	-19.5799	-1.46793	-1.46793	-1.46793	-1.46793
2796	62.0443	62.0443	62.0443	62.0443	51.6568	51.6568	55.8118	55.8118	55.8118	62.0443	47.5018	47.5018	51.6568	49.5793	49.5793	-14.121	-14.121	-14.121	-14.121	-21.482	-21.482	-16.5747	-16.5747	-16.5747	-28.8431	-30.0699	-30.0699	-16.5747	-5.53306	-5.53306	-8.19059	-8.19059	-8.19059	-8.19059	-8.19059	-8.19059	-8.19059	-6.49042	-14.9913	-0.539805	-3.09007	-17.5415	-19.2417	-12.016	-12.016	2.46602	2.46602	2.46602	2.46602
2798	-2.95545	-1.48508	8.80753	8.80753	8.80753	8.80753	-2.95545	2.92604	2.92604	2.92604	2.92604	14.689	14.689	24.9816	7.33716	-19.4739	-16.7897	-15.4476	-15.4476	-15.4476	-15.4476	-19.4739	-7.39498	-7.39498	-7.39498	-7.39498	-10.0792	-10.0792	3.34183	-14.1055	5.96224	14.1706	11.9319	11.9319	11.9319	11.9319	11.9319	11.6832	27.9755	27.9755	26.8562	10.0664	14.1706	22.2297	8.94709	13.3403	13.3403	13.3403	13.3403
2799	-22.382	-4.27115	-27.5565	3.49065	3.49065	9.95882	9.95882	2.19702	2.19702	-4.27115	-6.85841	-6.85841	-6.85841	-4.27115	-4.27115																7.18539	7.18539	7.18539	7.18539	7.18539	7.18539	6.19293	7.51621	7.51621	11.6514	12.1477	15.125	18.1024	30.0119	8.17785	2.24896	2.24896	2.24896	2.24896
2800	4.39262	-5.09761	-11.8764	-5.09761	3.03688	-11.1985	-7.80911	-13.2321	-5.77549	-14.5879	-13.2321	-14.5879	3.48879	2.13304	-5.23319	9.21397	21.5198	-18.4741	-6.16828	18.4433	6.13752	-25.3961	-1.55361	9.21397	-16.9359	14.5978	10.7522	-8.73199	-14.3721	-29.5131	2.24423	-0.327953	0.958138	-4.82927	-8.68754	-10.6167	6.74555	-8.68754	-11.2597	2.24423	-8.68754	-10.7774	2.88727	9.96077	1.97945	0.999899	-0.0101	-0.0101	-0.0101
2801	-11.7452	-16.158	-13.2162	-7.3325	-16.158	-8.80341	-13.2162	-10.7646	-17.6289	-7.3325	-1.44885	-0.468241	-13.0936	-0.860484	14.3635	1.12141	5.0107	12.7893	-2.11966	1.12141	-1.47145	-7.95359	-1.47145	-9.25002	-9.25002	-5.36073	-4.92859	-1.57948	-5.36073	11.8169	10.3316	11.5309	11.5309	15.1286	11.5309	13.9294	12.7301	14.7289	17.5271	12.7301	15.1286	13.5296	14.1292	14.529	33.4173	6.51329	6.51329	6.51329	6.51329
2802	-6.15074	-6.15074	-6.15074	-6.15074	-6.15074	-6.15074	-6.15074	-6.15074	-6.15074	-6.15074	-6.15074	-6.15074	-6.15074	-6.15074	-6.15074	-2.75305	-2.75305	-2.75305	-2.75305	-2.75305	-2.75305	-2.75305	-2.75305	-2.75305	-2.75305	-2.75305	-2.75305	-2.75305	-2.75305	-2.75305	4.43366	-5.58052	9.44076	-9.15702	-4.86523	11.5867	-6.29582	17.309	6.57956	6.57956	6.57956	6.57956	6.57956	16.5937	16.5937	-3.34077	-1.72079	2.59918	-1.18079
2803	2.53906	2.53906	2.53906	2.53906	1.20739	2.98295	1.20739	0.319602	-3.12056	2.98295	4.8695	2.53906	0.541548	2.53906	2.53906	-3.07487	-3.07487	-3.07487	-3.07487	-3.07487	-3.07487	-3.07487	-4.93167	-4.46747	-1.96078	1.65998	0.824421	-6.97415	-5.30303	-5.30303	-4.9228	-4.9228	-4.9228	-4.9228	-4.9228	-4.9228	-4.9228	-4.9228	-3.9406	-6.10144	-3.64594	-3.35127	-4.52992	-8.30158	-0.993989	-2.79465	-2.79465	-2.79465	-2.79465
2804	-16.8767	-16.8767	-16.8767	-16.8767	-16.8767	-16.8767	-16.8767	-16.8767	-16.8767	-16.8767	-16.8767	-16.8767	-16.8767	-16.8767	-16.8767	76.7565	76.7565	76.7565	76.7565	76.7565	76.7565	76.7565	76.7565	76.7565	76.7565	76.7565	76.7565	76.7565	76.7565	76.7565	19.1766	19.1766	19.1766	19.1766	19.1766	19.1766	19.1766	19.1766	19.1766	19.1766	20.9823	20.9823	-6.10329	-6.10329	6.08523	-0.761828	-0.761828	-0.761828	-0.761828
2806	-11.4466	-11.4466	-11.4466	-11.4466	-11.4466	-11.4466	-11.4466	-11.4466	-11.4466	-11.4466	-11.4466	-11.4466	-11.4466	-11.4466	-11.4466	-16.4663	-16.4663	-16.4663	-16.4663	-16.4663	-16.4663	-16.4663	-16.4663	-16.4663	-16.4663	-16.4663	-16.4663	-16.4663	-16.4663	-16.4663	-8.82868	-8.82868	-8.82868	-8.82868	-8.82868	-8.82868	-8.82868	-8.82868	-12.6919	-12.6919	-26.5994	-26.5994	-26.5994	-20.4183	-19.6456	0.872548	0.872548	0.872548	0.872548
2807	12.037	12.037	12.037	12.037	12.037	12.037	12.037	12.037	12.037	12.037	12.037	12.037	12.037	12.037	12.037	-4.66187	-4.66187	-4.66187	-4.66187	-4.66187	-4.66187	-4.66187	-4.66187	-4.66187	-4.66187	-4.66187	-4.66187	-4.66187	-4.66187	-4.66187	-2.34156	-2.34156	-2.34156	-2.34156	-2.34156	-2.34156	5.06701	5.06701	5.06701	5.06701	5.06701	-5.03558	-2.34156	-0.994545	-7.72961	12.5577	12.5577	12.5577	12.5577
2809	-10.0129	-2.87102	-11.4412	-14.298	-5.72775	-2.87102	-7.15612	-7.15612	2.84245	2.84245	-5.72775	-5.72775	-4.29939	-4.29939	-10.0129	-20.0102	-16.2011	-9.85272	-4.774	-21.2798	-0.964957	9.19248	9.19248	13.0015	13.0015	2.84408	2.84408	0.304723	0.304723	1.5744	23.981	23.981	21.4334	15.4891	29.0761	20.1596	18.0367	28.2269	14.6399	21.4334	18.0367	14.6399	18.0367	20.5842	21.4334	0.885953	0.885953	0.373841	-0.650382
2810	1.86013	1.86013	1.86013	1.86013	1.86013	1.86013	1.86013	1.86013	1.86013	1.86013	1.86013	1.86013	1.86013	1.86013	1.86013	-4.09443	-4.09443	-4.09443	-4.09443	-4.09443	-4.09443	-4.09443	-4.09443	-4.09443	-4.09443	-4.09443	-4.09443	-4.09443	-4.09443	-4.09443	-28.7098	-28.7098	-28.7098	-28.7098	-28.7098	-28.7098	-28.7098	-28.7098	-28.7098	-28.7098	-28.7098	-27.6131	-26.5163	-24.3227	-24.3227	-4.25424	-4.25424	-4.25424	-4.25424
2811	-7.70323	-7.70323	-7.70323	-7.70323	-7.70323	-5.33665	-7.70323	-7.70323	-5.33665	-5.33665	-1.78677	-1.78677	-5.33665	-5.33665	-0.603479	-10.5218	-10.5218	-10.5218	-14.834	-14.834	-11.5998	-16.9901	-16.9901	-11.5998	-11.5998	-18.0681	-18.0681	-9.44373	-9.44373	-8.36567	-8.42699	-8.42699	-8.42699	-8.42699	-8.42699	-8.42699	-8.42699	-8.42699	-9.94059	-9.94059	-14.4814	-14.4814	-8.42699	-8.42699	-9.94059	-1.39357	-1.39357	-1.39357	-1.39357
2812	-6.65885	-12.7796	-17.3701	-17.3701	-12.7796	-0.538114	10.1732	10.6832	-3.59848	-2.0683	7.1128	20.8844	-6.65885	5.58262	8.64298	-21.1148	-15.9325	-13.6293	-29.7518	-23.9938	-23.9938	-26.297	-26.6809	-17.0841	-14.7809	-18.8115	-29.7518	-4.41642	-20.539	-10.1745	-5.31257	-5.31257	-5.31257	-5.31257	-5.31257	-5.31257	-5.31257	6.09235	-5.31257	-8.49535	-2.9255	3.44004	-13.2695	-5.31257	-7.69965	0.324382	0.324382	0.324382	0.324382
2813	15.8734	7.77473	10.8896	12.5509	15.8734	17.95	17.95	15.8734	13.693	15.8734	14.6275	5.90581	13.3815	14.6275	16.0514	-4.93651	1.17471	-2.22041	-1.76773	-2.89944	-2.67309	1.85374	-0.862362	-0.522849	-2.22041	-3.57846	-13.0848	-4.93651	-1.54139	-3.57846	-59.6959	-61.7896	-60.7427	-59.6959	-56.2936	-54.985	-54.4616	-49.7507	-51.0593	-49.7507	-43.993	-49.7507	-49.7507	-47.3953	-39.2821	3.35361	-0.414491	1.20041	1.20041
2815	2.42237	7.29963	4.04812	5.67387	-5.70639	0.796618	3.23525	-4.08064	-5.70639	2.42237	2.42237	0.796618	7.29963	0.796618	11.093	-1.31152	1.28555	-1.31152	5.18115	-14.2968	2.58408	0.636281	-5.20712	-6.50565	-6.50565	-6.50565	-2.61005	-3.90858	-4.55785	0.852703	-9.27059	-9.27059	-9.27059	-9.27059	-9.27059	-9.27059	-9.27059	-9.27059	-9.27059	-9.27059	-9.27059	-9.985	-12.1282	-13.557	-4.03162	-5.89013	-5.89013	-5.89013	-5.89013
2816																															-19.1978	-19.1978	-19.1978	-19.1978	-19.1978	-24.1702	-27.8996	-26.6564	-25.4133	-22.9271	-17.9547	-10.496	-8.00978	-22.9271	-11.7391	-2.52411	-2.52411	-2.52411	-2.52411
2817	0.359497	0.359497	0.359497	0.359497	0.359497	0.359497	0.359497	0.359497	0.359497	0.359497	0.359497	0.359497	0.359497	0.359497	0.359497	-15.6657	-6.72119	-4.8045	-6.72119	-6.72119	-11.1935	-9.27677	-7.99898	-9.27677	-10.5546	-10.5546	-10.5546	-10.5546	-14.3879	-7.99898	-4.61138	-5.17249	-5.17249	-5.17249	-4.61138	-4.61138	-13.028	-5.7336	-10.2225	-6.29471	-6.29471	-5.17249	-4.61138	-6.29471	-4.61138	-1.0099	-0.009999	-0.009999	-1.0099
2818	17.7922	21.5675	10.2414	17.7922	17.7922	18.5472	22.3226	14.0168	14.7718	10.2414	18.5472	4.20075	18.5472	24.5879	9.4863	-0.328034	-43.8557	0.933636	-17.9914	-15.4681	-38.809	-12.9447	-28.7156	-24.2998	-1.5897	-30.6081	-14.2064	-19.8839	-36.2856	-26.1923	3.28629	3.28629	3.28629	3.28629	3.28629	3.28629	-5.4246	3.90849	-0.446952	-3.55798	5.46401	-4.8024	-3.86909	5.77511	0.175255	0.999899	0.999899	0.999899	0.999899
2820																															-29.1025	-29.9671	-29.9671	-29.9671	-29.9671	-36.884	-36.884	-36.884	-37.7486	-37.7486	-37.7486	-23.9149	-19.5919	-19.5919	-19.5919	11.232	13.6501	13.6501	11.232
2821	-18.4817	-18.4817	-18.4817	-18.4817	-18.4817	-18.4817	-18.4817	-18.4817	-15.9343	-17.208	-17.208	-15.9343	-13.3868	-13.3868	-11.4762																-0.288057	-0.288057	-0.288057	-0.288057	-0.288057	-0.288057	-0.288057	-0.288057	-0.288057	-0.288057	-0.288057	-0.288057	-0.288057	-0.288057	-0.288057	-3.02989	-3.02989	-3.02989	-3.02989
2822																															-2.49836	-2.49836	-2.49836	-2.49836	-2.49836	-2.49836	-2.49836	-2.49836	-15.9572	-15.0599	1.68883	1.68883	-3.09652	-3.09652	-21.0416	1.5469	1.5469	1.5469	1.5469
2823	6.04454	9.07438	9.07438	21.1938	21.1938	31.7982	31.7982	32.1769	32.1769	21.1938	21.1938	12.1042	10.5893	9.07438	6.04454	-20.5932	-26.4319	-26.4319	-3.07701	-3.07701	-24.0965	-24.0965	-21.469	-21.469	-0.741519	-0.741519	-5.41251	-13.5867	-5.41251	-26.4319	-2.70971	13.8657	13.8657	-6.31306	-1.98905	-2.70971	-2.70971	17.1087	17.1087	-17.8438	-17.8438	-15.6818	-17.8438	-10.6371	-12.0784	-0.218585	0.115132	0.115132	0.115132
2824	-7.25903	-4.53135	-4.53135	-4.53135	-4.53135	2.28784	2.28784	-0.439838	-0.439838	2.28784	6.37935	0.924	6.37935	-5.89519	-2.48559	-32.0125	-1.20572	-1.20572	-1.20572	-1.20572	-10.7665	-10.7665	-18.2026	-18.2026	-19.2649	-23.5141	-20.3272	-28.8256	-11.8288	-15.0157	-22.112	-22.112	-22.112	-22.112	-22.112	-22.112	-22.112	-3.6437	-3.6437	-21.309	-22.915	-18.9001	-5.24963	-26.9298	-23.7179	1.56982	1.56982	1.56982	1.56982
2825	-15.0801	-15.0801	-15.0801	-15.0801	-15.0801	-15.0801	-15.0801	-15.0801	-15.0801	-15.0801	-15.0801	-15.0801	-15.0801	-15.0801	-15.0801	-22.739	-22.739	-22.739	-22.739	-22.739	-22.739	-22.739	-22.739	-22.739	-22.739	-22.739	-22.739	-22.739	-22.739	-22.739	28.7097	28.7097	28.7097	28.7097	28.7097	28.7097	28.7097	28.7097	28.7097	28.7097	28.7097	28.7097	20.2	20.2	20.2	-2.0098	-2.0098	-2.0098	-2.0098
2827	-9.39977	-9.39977	-9.39977	-9.39977	-9.39977	-9.39977	-9.39977	-9.39977	-9.39977	-9.39977	-9.39977	-9.39977	-9.39977	-9.39977	-9.39977	-2.81412	-2.81412	-2.81412	-2.81412	-2.81412	-2.81412	-2.81412	-2.81412	-2.81412	-2.81412	-2.81412	-2.81412	-2.81412	-2.81412	-2.81412	2.61593	2.61593	2.61593	2.61593	2.61593	1.83854	-2.04843	-5.9354	-2.04843	2.61593	13.8881	-4.38061	-1.27104	4.55941	3.39332	0.539937	0.539937	0.539937	0.539937
2828	-16.3447	-16.3447	-16.3447	-16.3447	-16.3447	-16.3447	-16.3447	-16.3447	-16.3447	-16.3447	-16.3447	-16.3447	-16.3447	-16.3447	-16.3447	-7.90443	-7.90443	-7.90443	-7.90443	-7.90443	-7.90443	-7.90443	-7.90443	-7.90443	-7.90443	-7.90443	-7.90443	-7.90443	-7.90443	-7.90443	-3.52192	-3.52192	-3.52192	-3.52192	-3.52192	-3.52192	-3.52192	-20.3822	-21.3188	-15.6988	-15.6988	-15.6988	-16.6354	-16.6354	-9.142	0.243013	0.243013	0.243013	0.243013
2829	-8.68108	-8.68108	-8.68108	-8.68108	-8.68108	-8.68108	-6.36921	-6.36921	-9.83701	-9.83701	-9.83701	-9.83701	-6.36921	-5.21327	4.03422	-17.7356	-17.7356	-17.7356	-17.7356	-17.7356	-17.7356	-17.7356	-17.7356	-14.4883	-14.4883	-14.4883	-14.4883	-14.4883	-14.4883	-26.395	-15.9851	-15.9851	-15.9851	-15.9851	-15.9851	-15.9851	-15.9851	-15.9851	-15.9851	-19.804	-22.6681	-22.6681	-19.804	-14.0757	0.245043	-0.868296	-0.868296	-0.868296	-0.868296
2830																															4.81713	5.56051	5.56051	5.56051	5.56051	11.5076	11.5076	11.5076	11.5076	11.5076	26.3753	-3.3601	-3.3601	2.58698	2.58698	-0.773458	-0.264604	-0.264604	-0.264604
2831	-2.02377	-2.02377	-2.02377	-2.02377	-2.02377	-2.02377	-2.02377	-2.02377	-2.02377	-2.02377	-2.02377	-2.02377	-2.02377	-2.02377	-2.02377	-3.59562	-3.59562	-3.59562	-3.59562	-3.59562	-3.59562	-3.59562	-3.59562	-3.59562	-3.59562	-3.59562	-3.59562	-3.59562	-3.59562	-3.59562	-4.98597	-4.98597	-4.98597	-4.98597	-4.98597	-4.98597	-4.98597	-4.98597	-1.36639	-10.8678	-9.51045	-11.3202	-18.107	-16.7496	-14.0349	5.90426	5.90426	5.90426	5.90426
2832	-4.1012	8.1412	10.1816	24.4644	24.4644	8.1412	20.3836	19.3634	16.3028	16.3028	28.5452	28.5452	46.9088	46.9088	34.6664	17.6219	21.8991	15.4833	-3.7639	-3.7639	2.65184	32.592	-5.90248	0.513259	4.79042	9.06758	9.06758	17.6219	17.6219	28.3148	-18.1334	-20.4725	-21.642	-21.0572	-15.2096	-14.6249	-16.9639	-16.9639	-21.0572	-23.9811	-21.0572	-20.4725	-18.1334	-23.3963	-25.1506	9.98625	11.2361	9.98625	-1.26234
2833																															-1.84295	-5.18162	9.50855	-8.5203	-9.18803	-2.51068	-2.51068	7.50534	10.1763	-2.51068	-3.84615	-3.84615	-3.84615	-0.507479	-0.507479	-2.15363	-1.1449	-0.136178	-4.17108
2834	4.95838	12.1969	8.57763	10.3873	21.245	21.245	19.4354	19.4354	16.721	19.4354	21.245	21.245	13.1017	15.8161	17.6258	46.7621	46.7621	43.093	44.9275	46.7621	43.093	37.5894	39.424	38.5067	39.424	43.093	43.093	45.8448	44.9275	50.4311	15.4087	15.4087	15.4087	15.4087	15.4087	15.4087	15.4087	15.4087	15.4087	15.4087	15.4087	8.25157	-3.37876	6.46229	7.35693	-0.009999	-0.009999	-0.009999	-0.009999
2835	6.53991	14.7353	6.53991	14.7353	6.53991	-14.7681	-13.129	-13.129	11.4571	-2.475	1.62268	4.90084	-1.65547	-8.21177	6.53991	25.4317	52.6995	39.9746	27.2496	65.4245	36.3388	14.5246	14.5246	61.7888	41.7924	25.4317	27.2496	34.521	38.1567	34.521	-25.6159	-22.8195	-26.1752	-19.7435	-25.6159	-22.8195	-22.2602	-25.0566	-27.853	-28.2259	-25.0566	-27.2937	-17.2267	-22.8195	-22.2602	7.22711	7.22711	7.22711	7.22711
2836	3.73956	15.5955	8.92654	25.2285	25.9695	27.4515	28.9335	34.1204	20.7825	15.5955	23.0055	28.9335	17.8185	15.5955	15.5955	-35.767	-30.4143	-23.4557	-27.7379	-25.0616	-42.1903	-15.4266	-12.215	-17.5677	-11.1444	-21.8499	-17.5677	-23.4557	-18.6383	-18.6383	8.7942	8.7942	8.7942	8.7942	8.7942	8.7942	8.7942	8.7942	23.0569	3.48716	5.4773	11.4477	8.46251	11.4477	18.0815	0.842917	0.842917	0.842917	0.842917
2837	1.03845	10.8616	10.8616	12.2649	8.05501	5.24839	5.24839	-4.5748	6.6517	8.05501	6.6517	-11.5914	5.24839	5.24839	3.3773	-14.0591	-14.0591	-14.0591	-14.0591	-8.55002	-17.3645	-17.3645	-21.2208	-8.55002	-6.34641	-6.34641	-39.4006	-8.55002	-3.04099	-9.28456	-8.29223	-8.29223	-8.29223	-8.29223	-8.29223	-8.29223	-8.29223	-5.20962	-1.35635	-2.127	-7.52158	-0.585697	-9.06289	-9.06289	-8.29223	0.999899	0.999899	0.999899	0.999899
2840	-8.34861	-16.6806	-18.3469	-16.6806	-18.3469	-30.0117	-11.6814	-20.0133	-13.3478	-8.34861	-20.0133	-5.01583	-15.0142	-30.0117	-11.6814	-17.103	-12.74	-12.74	-15.6486	4.71204	-24.3746	-9.8313	-12.74	-8.37696	-2.55963	-11.2856	-4.01396	-12.74	-36.0093	1.80337	-2.75824	9.47343	5.80393	0.911259	7.63868	10.085	-2.14666	-2.14666	-0.923491	7.63868	0.911259	1.52284	5.19234	3.35759	0.911259	-6.79566	-9.15526	-6.79566	-6.79566
2841	-13.4905	-13.4905	-13.4905	-13.4905	-13.4905	-13.4905	-13.4905	-13.4905	-13.4905	-13.4905	-13.4905	-13.4905	-9.72919	-9.72919	0.300903	-6.71642	-6.71642	-6.71642	-6.71642	-6.71642	-6.71642	-6.71642	-6.71642	-6.71642	-6.71642	-6.71642	-6.71642	-6.71642	-6.71642	-6.71642	11.2792	11.2792	11.2792	11.2792	11.2792	11.2792	11.2792	11.2792	11.2792	11.2792	11.2792	11.2792	9.81502	9.81502	0.297721	-3.32489	-3.32489	-3.32489	-3.32489
2842	-27.8638	-19.1892	-24.6679	-24.6679	-24.6679	-24.6679	-24.6679	-16.4498	-21.9285	-15.0801	-19.1892	-16.4498	-23.2982	-21.9285	-27.4072	-9.12722	-10.1258	4.85321	4.85321	4.85321	4.85321	4.85321	0.359497	9.34691	7.84901	10.8448	21.3301	6.35111	7.84901	-8.62792	-4.34029	-14.5564	-14.5564	-21.9863	-21.9863	-21.9863	-21.9863	-19.5096	-14.5564	-9.60312	-11.4606	-17.033	-15.1755	-17.6522	-11.4606	-3.2992	-4.01024	-4.01024	-20.0085
2843	-5.09761	-5.09761	-5.09761	-5.09761	-5.09761	-5.09761	-5.09761	-5.09761	-5.09761	-5.09761	-5.09761	-5.09761	-5.09761	-5.09761	-5.09761	-0.345469	-0.345469	-0.345469	-0.345469	-0.345469	-0.345469	-0.345469	-0.345469	-0.345469	-0.345469	-0.345469	-0.345469	-0.345469	-0.345469	-0.345469	-1.21275	15.6534	2.80299	-10.8505	-0.409606	3.60614	-17.2757	-8.44109	-6.03164	20.4723	-7.63794	-14.8663	-11.6537	-5.2285	-5.2285	-6.75205	-0.0112347	-6.75205	-11.2459
2844	-4.67638	0.158873	0.158873	-12.9654	-12.9654	-7.43939	-7.43939	-3.29488	-3.29488	2.23113	2.23113	-1.91338	-7.43939	6.37563	6.37563	-20.5764	-13.7687	-13.7687	-5.82629	-5.82629	-3.55704	-3.55704	-8.09554	-8.09554	-9.23016	-9.23016	-2.42242	-16.0379	-8.09554	-8.09554	9.1272	10.7067	10.7067	13.722	13.722	20.6143	20.6143	12.5733	12.5733	5.10672	5.10672	3.38366	3.38366	4.24519	4.24519	6.06563	8.27533	8.27533	8.27533
2845	-3.57275	-3.57275	-3.57275	-3.57275	-3.57275	-3.57275	-3.57275	-3.57275	-3.57275	-3.57275	-3.57275	-3.57275	-3.57275	-3.57275	-3.57275	-30.6439	-30.6439	-30.6439	-30.6439	-30.6439	-30.6439	-30.6439	-30.6439	-30.6439	-30.6439	-30.6439	-30.6439	-30.6439	-30.6439	-30.6439	-26.0662	-26.0662	-26.0662	-26.0662	-27.8694	-11.6401	-12.0909	-2.62375	-6.23028	-2.62375	-9.8368	-24.2629	2.78604	2.78604	0.0811469	-4.43617	-4.43617	-4.43617	-4.43617
2847	-3.62607	-3.62607	-3.62607	-3.62607	-3.62607	-3.62607	-3.62607	-3.62607	-3.62607	-3.62607	-3.62607	-3.62607	-3.62607	-3.62607	-3.62607	29.9783	29.9783	29.9783	29.9783	29.9783	29.9783	29.9783	29.9783	29.9783	29.9783	29.9783	29.9783	29.9783	29.9783	29.9783	12.2155	12.2155	12.2155	12.2155	12.2155	4.20006	4.20006	4.20006	5.0016	5.80314	5.80314	9.81084	45.8801	14.6201	9.0093	-0.009999	-0.009999	-0.009999	-0.009999
2848	21.3935	21.3935	21.3935	21.3935	21.3935	21.3935	-8.53912	-15.1908	-16.8537	-16.8537	-21.8425	-13.5279	-16.8537	-10.202	-28.4942	-35.5961	-35.5961	-35.5961	-35.5961	-35.5961	-35.5961	-0.81793	0.470149	-20.1391	-18.851	-33.0199	-35.5961	-29.1557	-25.2914	-31.7318	9.10606	9.10606	9.10606	9.10606	9.10606	9.10606	27.3338	13.2724	15.616	9.36646	32.0209	19.5219	15.616	20.3031	11.71	-10.5265	-10.5265	-10.5265	-10.5265
2849	-10.8867	-10.8867	-10.8867	-10.8867	-10.8867	-10.8867	-10.8867	-10.8867	-10.8867	-10.8867	-10.8867	-10.8867	-10.8867	-10.8867	-10.8867	-15.5842	-15.5842	-15.5842	-15.5842	-15.5842	-15.5842	-15.5842	-15.5842	-15.5842	-15.5842	-15.5842	-15.5842	-15.5842	-15.5842	-15.5842	-6.42355	-6.42355	-6.42355	-6.42355	-6.42355	-6.42355	-6.42355	-6.42355	-1.09807	-1.09807	-6.42355	-6.42355	-9.46669	-9.46669	0.423503	0.902545	0.902545	0.902545	0.902545
2851	-1.14849	-1.14849	-1.14849	-1.14849	-1.14849	-1.14849	-1.14849	-1.14849	-1.14849	-1.14849	-1.14849	-1.14849	-1.14849	-1.14849	-1.14849	-32.8268	-32.8268	-32.8268	-32.8268	-32.8268	-32.8268	-32.8268	-32.8268	-32.8268	-32.8268	-32.8268	-32.8268	-32.8268	-32.8268	-32.8268	-7.45787	-7.45787	-7.45787	-7.45787	-7.45787	-7.45787	-8.84949	-9.19739	-10.2411	-10.2411	-10.2411	-10.2411	-3.97885	-10.9369	-17.1992	2.76846	2.76846	2.76846	2.76846
2852	-64.2431	-27.162	-20.5403	-19.216	-36.4323	-43.0539	-32.4593	-28.4863	-31.1349	-35.1079	-29.8106	-39.0809	-31.1349	-25.8376	-39.0809	32.312	27.3378	29.3275	37.2861	39.2758	29.3275	37.2861	39.2758	35.2965	39.2758	37.2861	39.2758	41.2654	39.2758	41.2654	14.0168	14.0168	12.207	14.9217	12.207	23.9707	20.3511	27.5903	28.4952	23.9707	27.5903	27.5903	33.9245	26.2329	25.7805	18.4147	18.4147	18.4147	18.4147
2853	106.291	75.729	91.0098	110.111	106.291	89.0997	87.1896	98.6502	98.6502	98.6502	83.3694	91.0098	98.6502	94.83	96.7401	5.12849	-8.22116	-1.54633	6.7972	6.7972	-9.88987	-4.88375	-11.5586	-9.88987	-9.88987	-19.9021	-14.0616	-13.2273	-16.5647	-4.04939	-6.20224	-6.20224	-6.20224	-6.20224	-6.20224	-6.20224	-6.20224	-6.20224	-6.20224	-6.20224	-7.03972	-5.7835	-13.7396	-16.252	-20.4394	6.11007	6.11007	6.11007	6.11007
2854	-0.359812	-0.359812	-0.359812	-0.359812	-0.359812	-0.359812	-0.359812	-0.359812	-0.359812	-0.359812	-0.359812	-0.359812	-0.359812	-0.359812	-0.359812	-7.3551	-7.3551	-7.3551	-7.3551	-7.3551	-7.3551	-7.3551	-7.3551	-7.3551	-7.3551	-7.3551	-7.3551	-7.3551	-7.3551	-7.3551	-16.3865	-16.3865	-16.3865	-16.3865	-16.3865	-16.3865	-17.2485	-18.1105	-15.0935	-12.0765	-10.3526	-8.62857	-11.2146	-10.3526	-6.04258	-1.0099	-1.0099	-1.0099	-1.0099
2855																															-5.46287	-5.46287	-5.46287	-5.46287	-5.46287	-5.46287	-5.46287	-5.46287	-5.46287	10.725	10.725	10.725	8.78246	-1.57778	3.60234	0.454922	0.454922	0.454922	0.454922
2859	-1.26707	-1.26707	-1.26707	-1.26707	77.7193	61.2638	34.935	48.0994	57.9727	28.3528	28.3528	28.3528	156.706	156.706	156.706	67.8108	69.9902	63.4521	65.6315	26.403	26.403	26.403	28.5823	35.1204	28.5823	28.5823	24.2236	13.3268	28.5823	17.6855	-8.141	-5.07904	4.10686	-2.01707	-14.2649	-14.2649	-11.9685	-8.141	-12.734	-18.0924	-11.9685	-4.69629	1.81039	2.57588	-1.25158	-0.94106	4.01189	2.77365	-8.37048
2860	-0.862362	-0.862362	-0.862362	-0.862362	-0.862362	-0.862362	-0.862362	-0.862362	-0.862362	-0.862362	-0.862362	-0.862362	-0.862362	-0.862362	-0.862362	-5.27313	-5.27313	-5.27313	-5.27313	-5.27313	-5.27313	-5.27313	-5.27313	-5.27313	-5.27313	-5.27313	-5.27313	-5.27313	-5.27313	-5.27313	-19.9747	-19.9747	-19.9747	-19.9747	-19.9747	-19.9747	-19.9747	-19.9747	-19.9747	-19.9747	-19.9747	-19.9747	-19.9747	-19.9747	-19.9747	-4.0096	-4.0096	-4.0096	-4.0096
2862	-18.9875	-18.9875	-18.9875	-18.9875	-25.0333	-25.0333	-29.8698	-25.0333	-18.9875	-22.615	-27.4515	-23.8241	-29.8698	-25.0333	-22.615	-16.6759	-16.6759	-16.6759	-16.6759	-12.232	-12.232	-14.4539	-8.89901	-7.78802	-14.4539	-5.56605	-12.232	-11.121	-5.56605	-12.232	-26.2416	-26.2416	-26.2416	-26.2416	-26.2416	-26.2416	-26.2416	-27.4249	-17.1697	-20.3252	-13.2254	-24.2695	-25.8472	-25.0583	-25.0583	-1.84101	-1.84101	-1.84101	-1.84101
2864																															-16.0563	-16.0563	-16.0563	-16.0563	-16.0563	-16.0563	-21.8171	-30.0469	-24.2861	-14.4103	-7.00354	-3.71163	-10.2954	-11.9414	-16.0563	-3.34516	-3.34516	-3.34516	-3.34516
2865	3.75401	5.64045	3.75401	-3.79174	3.75401	3.75401	5.64045	5.64045	1.86757	3.75401	5.64045	-9.45105	-9.45105	-13.2239	-13.2239	-1.23156	-0.0121936	1.20717	-0.0121936	-2.45092	-3.67028	3.6459	-0.825103	-4.88965	-0.0121936	2.42653	2.42653	2.42653	-9.7671	-9.7671	-16.9742	-16.9742	-16.9742	-16.9742	-16.9742	-16.9742	-29.4939	-25.9357	-23.5635	-28.835	-21.2572	-26.8582	-26.8582	-18.951	-18.951	3.34849	3.34849	3.34849	3.34849
2866	-11.6217	-11.6217	-11.6217	-11.6217	-11.6217	-11.6217	-11.6217	-11.6217	-11.6217	-11.6217	-11.6217	-11.6217	-11.6217	-11.6217	-11.6217	-0.345469	-0.345469	-0.345469	-0.345469	-0.345469	-0.345469	-0.345469	-0.345469	-0.345469	-0.345469	-0.345469	-0.345469	-0.345469	-0.345469	-0.345469	4.58247	4.58247	4.58247	4.58247	3.78413	12.5659	2.18745	12.5659	7.77583	28.5327	5.38081	1.38911	4.58247	32.5243	4.58247	3.76271	3.76271	3.76271	3.76271
2867	-11.6814	-11.6814	-15.0142	-15.0142	-1.68305	-1.68305	-1.68305	-1.68305	3.31611	3.31611	-1.68305	-1.68305	9.98167	9.98167	-0.0166639	-23.5766	-23.5766	-29.9452	-29.9452	-15.9343	-15.9343	-15.9343	-15.9343	-23.5766	-23.5766	-14.6606	-14.6606	-23.5766	-23.5766	-7.01821	13.7166	12.9323	9.01106	9.01106	27.0489	27.0489	16.0693	16.0693	27.8331	27.8331	16.8536	16.8536	10.5796	10.5796	33.3229	7.94228	6.80604	5.66981	5.66981
2868	-16.5987	-16.5987	-16.5987	-16.5987	-16.5987	-16.5987	-16.5987	-16.5987	-16.5987	-16.5987	-16.5987	-16.5987	-16.5987	-16.5987	-16.5987	-7.87117	-7.87117	-7.87117	-7.87117	-7.87117	-7.87117	-7.87117	-7.87117	-7.87117	-7.87117	-7.87117	-7.87117	-7.87117	-7.87117	-7.87117	2.88972	2.88972	2.88972	2.88972	2.88972	2.88972	2.88972	-17.2711	-20.0519	-18.6615	-20.0519	-19.0091	-24.9183	-24.5707	-21.4423	-2.57409	-2.57409	-2.57409	-2.57409
2870	-36.4863	-5.61978	-9.1813	-5.61978	-7.40054	-2.05826	-7.40054	-9.1813	-7.40054	-0.277502	1.50326	-9.1813	-8.58771	-3.83902	1.50326	-45.4459	-31.6256	-41.809	-27.2613	-24.3517	-25.8065	-27.2613	-30.1708	-30.1708	-30.1708	-30.1708	-28.716	-31.1407	-28.716	-22.8969	9.65419	9.65419	9.65419	9.65419	9.65419	9.65419	9.65419	9.65419	9.65419	8.99363	10.3148	10.3148	10.5349	8.33306	8.99363	-3.11984	-3.11984	-3.11984	-3.11984
2871	-27.1688	-27.1688	-27.1688	-27.1688	-27.1688	-27.1688	-27.1688	-28.6861	-32.4794	-30.2034	-25.6515	-32.9346	-30.2034	-31.7208	-13.513	-12.3179	-12.3179	-12.3179	-12.3179	-12.3179	-12.3179	-12.3179	-29.2886	-32.8242	-32.1171	-31.6457	-34.097	-39.1882	-27.8744	-15.1464	5.31859	5.31859	5.31859	5.31859	5.31859	5.31859	9.3693	16.6606	18.6859	23.9519	29.0828	26.2203	24.762	23.9519	36.104
2873	-12.3283	-12.3283	-12.3283	-12.3283	-12.3283	-12.3283	-12.3283	-12.3283	-12.3283	-12.3283	-12.3283	-12.3283	-12.3283	-12.3283	-12.3283	-19.2233	-19.2233	-19.2233	-19.2233	-19.2233	-19.2233	-19.2233	-19.2233	-19.2233	-19.2233	-19.2233	-19.2233	-19.2233	-19.2233	-19.2233	-11.0852	-11.0852	-11.0852	-11.0852	-11.0852	-11.0852	-11.0852	-11.0852	-11.0852	-10.2198	-12.3832	-12.3832	-7.19107	-4.81135	-0.700935	-1.9492	-1.9492	-1.9492	-1.9492
2874	0.180011	0.180011	1.74532	0.180011	-2.95061	-2.95061	-17.0384	-17.0384	8.00657	8.00657	-4.51593	-4.51593	-2.95061	-2.95061	-1.3853	-37.1642	-29.6239	-29.6239	-30.8806	-52.2448	-52.2448	-8.25976	-8.25976	1.79396	1.79396	-3.2329	-3.2329	-5.74633	-5.74633	-15.8001	-2.68945	0.37545	-3.45567	-4.98812	14.1675	14.1675	-1.157	-1.92322	8.0377	-13.4166	-13.4166	-13.4166	-7.2868	-7.2868	-6.13746	0.688035	5.16306	4.0443	5.16306
2875	-7.46935	-7.46935	-7.46935	-7.46935	-7.46935	-7.46935	-7.46935	-7.46935	-7.46935	-7.46935	-7.46935	-7.46935	-7.46935	-7.46935	-7.46935	-23.2392	-23.2392	-23.2392	-23.2392	-23.2392	-23.2392	-23.2392	-23.2392	-23.2392	-23.2392	-23.2392	-23.2392	-23.2392	-23.2392	-23.2392	-11.2817	-11.2817	-11.9915	-21.2182	-14.8304	-16.9597	-16.9597	-17.6694	-17.6694	-13.411	-13.411	-14.8304	-13.411	-13.411	-13.411	-1.24867	-1.24867	-1.24867	-3.264
2876	-15.2408	-15.2408	-15.2408	-15.2408	-15.2408	-15.2408	-15.2408	-15.2408	-15.2408	-15.2408	-15.2408	-15.2408	-15.2408	-15.2408	-15.2408	0.398319	0.398319	0.398319	0.398319	0.398319	0.398319	0.398319	0.398319	0.398319	0.398319	0.398319	0.398319	0.398319	0.398319	0.398319	-27.9184	-27.9184	-27.9184	-27.9184	-27.9184	-27.9184	-27.9184	-10.3376	-26.1603	-20.8861	-25.2813	-25.2813	-24.4023	-14.7328	-15.6118	-2.85242	-2.85242	-2.85242	-2.85242
2877	19.0012	19.0012	19.0012	19.0012	19.0012	19.0012	19.0012	19.0012	19.0012	19.0012	19.0012	19.0012	19.0012	19.0012	19.0012	-0.0144907	-0.0144907	-0.0144907	-0.0144907	-0.0144907	-0.0144907	-0.0144907	-0.0144907	-0.0144907	-0.0144907	-0.0144907	-0.0144907	-0.0144907	-0.0144907	-0.0144907	3.58046	3.17266	9.28962	2.76486	1.94927	1.94927	-6.20667	-6.20667	-7.83786	-10.2846	-6.20667	-2.94429	-5.93481	-8.04176	-6.20667	6.51045	0.519238	-4.14059	3.84769
2878	36.5521	34.1136	34.1136	31.6752	63.3748	29.2368	34.1136	34.1136	34.1136	43.8673	43.8673	46.3058	31.6752	20.7023	48.7442	-2.41739	-18.6812	-11.6582	-3.89591	-2.41739	-12.7671	-20.5293	-18.6812	-21.6382	-6.85296	-0.938863	0.539661	-9.81001	-29.7701	-0.938863	13.5285	13.5285	13.5285	13.5285	13.5285	13.5285	13.5285	13.5285	13.5285	18.5903	17.5056	15.6978	16.421	15.6978	13.5285	1.35178	1.35178	1.35178	1.35178
2879	-1.63086	-1.63086	-1.63086	-1.63086	-1.63086	-1.63086	-1.63086	-1.63086	-1.63086	-1.63086	-1.63086	-1.63086	-1.63086	-1.63086	-1.63086	-1.06305	-1.06305	-1.06305	-1.06305	-1.06305	-1.06305	-1.06305	-1.06305	-1.06305	-1.06305	-1.06305	-1.06305	-1.06305	-1.06305	-1.06305	11.4034	6.76157	10.6297	7.14838	5.2143	-8.71112	-8.71112	-8.71112	-8.71112	-7.93749	-4.84295	-2.52205	-10.2584	2.89339	-0.97478	-1.7821	-0.769542	1.25557	0.243013
2880																															-9.99065	-9.99065	-9.99065	-9.99065	-9.40617	-6.48379	-10.5751	-8.23722	-11.7441	-11.7441	-7.06827	-11.7441	-9.99065	-9.99065	-12.913	-0.66027	-0.66027	-0.66027	-0.66027
2882	-1.44396	-7.17396	-14.05	-3.73596	-4.88196	-7.17396	-7.17396	-6.02796	-6.02796	-11.758	-11.758	-8.31996	-8.31996	-10.612	-11.758	18.2557	42.8923	39.6075	41.2499	36.3226	46.1772	46.1772	39.6075	39.6075	-11.3082	-11.3082	39.6075	39.6075	56.0319	36.3226	8.80392	-2.68945	-3.45567	9.57015	-9.58547	-2.68945	-2.68945	5.73902	5.73902	-7.2868	-6.52057	1.9079	-4.60501	-4.98812	-1.92322	0.492413	0.492413	0.492413	0.492413
2883	32.9864	23.3497	21.4224	23.3497	13.713	15.6404	17.5677	15.6404	16.9253	-13.2697	9.85834	1.50654	9.85834	7.931	2.14898	-1.53173	14.8796	17.8635	17.8635	22.3394	22.3394	23.8313	25.3233	22.8367	1.45216	17.8635	-5.51024	14.8796	14.8796	20.8474	-37.1396	-37.1396	-37.1396	-37.1396	-37.1396	-37.1396	-32.146	-34.7896	-32.8314	-11.8779	-17.7527	-10.1154	-25.3899	-19.5151	-25.9774	0.450352	0.450352	0.450352	0.450352
2884	-47.0339	-42.3258	-42.3258	-36.4407	-31.7326	-24.6704	-21.7279	-24.0819	-19.9623	-21.1394	-19.9623	-25.8475	-21.1394	-23.1011	-19.9623																-10.1356	-13.4395	-11.4572	-11.7875	-8.15332	-7.16217	-7.2723	-8.81409	-6.83179	-4.5191	-4.84948	-4.84948	-1.54565	-8.15332	-5.84063	0.825254	-0.758389	-1.81415	-2.60597
2885	25.6415	6.1759	13.2543	7.9455	6.1759	-2.67209	-4.44169	13.2543	4.4063	9.71509	-4.44169	-4.44169	2.6367	7.9455	4.4063	-17.9599	-19.3273	-2.91926	-13.8579	-15.2253	-56.2453	-17.9599	-8.3886	-12.4906	-16.5926	-4.28659	-4.28659	-7.02126	-12.4906	-45.3066	12.8218	12.8218	12.8218	12.8218	12.8218	12.8218	12.8218	12.8218	12.8218	24.1323	16.215	16.215	18.7598	12.8218	18.7598	1.51254	1.51254	1.51254	1.51254
2886	4.53789	4.53789	4.53789	4.53789	4.53789	12.4574	10.8735	15.6252	23.5448	23.5448	9.28962	0.314142	12.4574	10.8735	7.70571	-39.9472	-39.9472	-39.9472	-39.9472	-39.9472	-13.5239	-9.92073	-12.3228	-11.1218	-46.7531	-38.7461	-19.5292	-8.71967	-18.3281	3.2909	1.45245	1.45245	1.45245	1.45245	1.45245	1.45245	1.45245	1.45245	1.45245	38.1894	10.9408	-5.35971	-5.84629	4.37194	-2.92679	4.97586	4.97586	4.97586	4.97586
2887	-18.3214	-18.3214	-12.6884	-12.6884	-12.6884	-12.6884	-4.23884	-4.23884	-9.87185	-9.87185	-9.87185	-12.6884	-4.23884	8.43543	-2.83059	-9.03841	-30.6959	-6.15074	-9.03841	-30.6959	-30.6959	-17.7014	-16.2576	-37.9151	-24.9206	-17.7014	-27.8083	-13.3699	-1.81923	6.84378	13.2535	12.5367	22.5719	23.2887	13.9703	12.5367	-8.2503	21.8551	14.6871	18.9879	29.7398	21.1383	26.8726	5.36879	-7.53351	0.745517	-5.29921	0.745517	0.745517
2888																															-0.507412	-0.507412	-0.507412	-0.507412	-0.507412	-0.507412	-0.507412	-0.507412	-0.507412	44.2643	44.2643	23.3708	23.3708	23.3708	-0.507412	0.909234	0.909234	0.909234	0.909234
2890	0.796618	5.67387	0.796618	2.42237	4.04812	7.29963	5.67387	0.796618	8.92538	10.5511	-8.95789	10.5511	10.5511	15.4284	12.1769	-7.61604	2.52366	-6.48941	-15.5025	-24.5155	-0.856242	-16.6291	-5.36278	-10.9959	-22.2623	-6.48941	-4.23614	-1.98288	-15.5025	4.77693	-7.85256	-7.85256	-7.85256	-7.85256	-7.85256	-7.85256	-7.85256	-7.85256	-7.85256	-4.51389	-6.51709	-5.84936	4.16667	-19.2041	-15.8654	-0.264604	-0.264604	-0.264604	-0.264604
2891	-2.26802	-2.26802	-2.26802	-2.26802	-2.26802	-2.26802	-2.26802	-2.26802	-2.26802	-2.26802	-2.26802	-2.26802	-2.26802	-2.26802	-2.26802																-8.79399	-8.79399	-8.79399	-8.79399	-8.79399	-8.79399	-8.79399	-8.79399	-6.94521	-6.94521	-6.94521	-6.94521	-2.63142	-2.63142	-2.63142	-0.138625	-0.138625	-0.138625	-0.138625
2892	-100	-100	-100	-100	-100	-100	-100	-100	-100	-100	-100	-100	-100	-100	-100	-100	-100	-100	-100	-100	-100	-100	-100	-100	-100	-100	-100	-100	-100	-100	-20.4809	-20.4809	-20.4809	-20.4809	-20.4809	-20.4809	-20.4809	-20.4809	-20.4809	-20.4809	-20.4809	-20.4809	-20.4809	-17.6409	-17.6409	-4.0096	-4.0096	-4.0096	-4.0096
2893	-15.3627	-15.3627	-15.3627	-15.3627	-15.3627	-15.3627	-15.3627	-15.3627	-15.3627	-15.3627	-15.3627	-15.3627	-15.3627	-15.3627	-15.3627	-22.4761	-22.4761	-22.4761	-22.4761	-22.4761	-22.4761	-22.4761	-22.4761	-22.4761	-22.4761	-22.4761	-22.4761	-22.4761	-22.4761	-22.4761	12.9855	12.9855	12.9855	12.9855	12.5959	10.6479	25.4529	25.4529	25.4529	25.4529	9.8687	6.75186	27.0113	8.31028	8.31028	3.8943	3.8943	3.8943	3.8943
2894	8.61516	8.61516	8.61516	8.61516	8.61516	8.61516	8.61516	8.61516	8.61516	8.61516	8.61516	8.61516	8.61516	8.61516	8.61516																-17.6955	-17.6955	-7.5879	-10.4758	-11.9197	-14.8076	-14.0856	-1.09017	-1.09017	-26.3591	-0.368204	-10.4758	-10.4758	14.4322	14.4322	14.1877	14.1877	12.4127	11.2294
2895	-1.09415	-1.09415	-1.09415	-1.09415	-2.33047	-18.4027	5.08747	3.85115	-3.56679	0.760339	-1.09415	1.3785	-4.80312	-1.09415	-1.09415	-12.8479	-12.8479	-11.6374	-2.55908	-14.0583	-14.0583	-9.21654	-5.5852	-8.00609	-9.21654	-3.16431	-3.16431	-4.97998	-1.95386	-1.95386	25.2947	25.2947	25.2947	25.2947	25.2947	25.2947	9.1524	10.6898	26.0633	12.9958	-0.840422	-1.6091	7.61505	2.23429	3.77165	-1.58648	-1.58648	-1.58648	-1.58648
2896	-9.44763	-9.44763	-9.44763	-9.44763	-9.44763	-9.44763	-9.44763	-9.44763	-9.44763	-9.44763	-9.44763	-9.44763	-9.44763	-9.44763	-9.44763																-17.5525	-17.5525	-17.5525	-17.5525	-17.5525	-17.5525	-26.4105	-13.4642	-18.2339	-16.8711	-27.0919	-11.42	-8.01308	-0.517852	-14.8269	8.23654	8.23654	8.23654	8.23654
2897	-28.6887	-35.1716	-35.1716	-35.1716	-35.1716	8.91175	-36.4681	-23.5025	-23.5025	-2.75737	19.2843	19.2843	19.2843	19.2843	-29.9853	-13.6828	-9.19876	-11.4408	-23.7718	-15.9248	-35.7292	-38.3448	-45.0709	-45.0709	-23.7718	-30.4978	-32.7398	-28.2558	-28.2558	-28.2558	-29.9756	-29.9756	-29.9756	-29.9756	-29.9756	-29.9756	-29.9756	-29.9756	-29.9756	-33.8301	-31.9029	-33.1877	-31.9029	-31.9029	-31.9029	-3.67717	-3.67717	-3.67717	-3.67717
2898	-8.85417	-16.2946	-25.5952	-3.27381	-16.2946	-29.3155	-10.7143	-14.4345	7.8869	7.8869	7.8869	-5.13393	-5.13393	76.7113	-1.41369	12.9146	-17.6664	-34.1331	-3.55211	5.85745	-10.6093	-12.9617	1.15267	-27.076	-24.7236	-3.55211	-20.0188	10.5622	3.50506	8.20983	-9.6605	-3.1036	4.18184	-3.1036	-3.83214	-0.189422	-5.28923	-9.6605	4.18184	10.7387	-0.189422	7.09602	-8.93195	1.99621	-5.28923	-2.39257	1.17843	-8.34424	-5.96358
2900	2.11429	2.11429	2.11429	2.11429	2.11429	2.11429	2.11429	2.11429	2.11429	2.11429	2.11429	2.11429	2.11429	2.11429	2.11429	-20.2404	-20.2404	-20.2404	-20.2404	-20.2404	-20.2404	-20.2404	-20.2404	-20.2404	-20.2404	-20.2404	-20.2404	-20.2404	-20.2404	-20.2404	-26.5272	-26.5272	-26.5272	-26.5272	-26.5272	-26.5272	-27.7123	-10.5291	-20.602	-12.3067	-17.0469	-16.6519	-21.787	-0.456242	-6.38147	-1.0201	-1.0201	-1.0201	-1.0201
2901	-12.8769	3.6464	-8.37057	-5.36633	-0.859965	-0.859965	-8.37057	-2.36209	0.642157	-8.37057	-2.36209	-3.86421	2.14428	2.14428	2.14428	21.7907	-7.8341	31.6656	39.8947	30.0197	30.0197	0.394997	31.6656	15.2074	20.1448	34.9572	41.5405	10.2699	10.2699	5.33246	-5.26034	48.2217	16.1325	1.61592	5.81808	5.81808	14.6044	-2.20423	-2.20423	-6.7884	-14.4287	1.61592	1.61592	-6.02437	-2.96825	0.412469	-4.65887	-1.61607	1.42674
2902	-9.95714	-9.95714	-9.95714	-9.95714	-9.95714	-9.95714	-9.95714	-9.95714	-9.95714	-9.95714	-9.95714	-9.95714	-9.95714	-9.95714	-9.95714	-3.76992	-3.76992	-3.76992	-3.76992	-3.76992	-3.76992	-3.76992	-3.76992	-3.76992	-3.76992	-3.76992	-3.76992	-3.76992	-3.76992	-3.76992	-4.63163	-4.63163	-4.63163	-4.63163	-4.63163	-4.63163	-4.63163	-4.63163	-4.63163	-4.63163	-4.63163	-4.63163	-4.63163	-6.75092	-6.75092	-0.717611	-0.717611	-0.717611	-0.717611
2903																															-2.40335	-2.40335	-2.40335	-2.40335	-2.40335	-2.40335	-3.15991	-34.179	-9.96898	-9.96898	-16.5259	-10.7255	-10.7255	-10.7255	-10.7255	-0.595756	-0.595756	-0.595756	-0.595756
2904	14.262	14.262	14.262	14.262	14.262	14.262	14.262	14.262	15.9932	10.107	14.262	28.8044	18.417	1.79703	30.8819	-7.36656	-7.36656	-7.36656	-7.36656	-7.36656	-7.36656	-7.36656	-7.36656	-6.38632	24.9816	20.5705	-0.0147037	16.1594	2.92604	8.80753	-10.2878	-10.2878	-10.2878	-10.2878	-10.2878	-10.2878	-10.2878	-10.2878	-10.2878	-10.2878	-10.2878	-3.64248	-4.47315	-5.30382	-6.96515	11.3425	11.3425	11.3425	11.3425
2905	33.5074	33.5074	33.5074	33.5074	33.5074	33.5074	33.5074	33.5074	33.5074	33.5074	33.5074	33.5074	33.5074	33.5074	33.5074	-6.14334	-6.14334	-6.14334	-6.14334	-6.14334	-6.14334	-6.14334	-6.14334	-6.14334	-6.14334	-6.14334	-6.14334	-6.14334	-6.14334	-6.14334	-4.43213	-4.43213	-4.43213	-4.43213	-4.43213	-4.43213	-12.7424	-12.7424	-12.7424	-12.7424	-10.6648	-10.6648	-10.6648	-10.6648	-2.35457	0.542932	0.542932	0.542932	0.542932
2906	-24.7147	-27.0674	-25.8911	-27.0674	-30.5964	-25.8911	-17.0686	-14.7159	-16.4804	-18.8331	-21.1857	-22.3621	-35.3017	-15.01	-24.7147	-38.5657	-34.8044	-26.0281	-36.0582	-37.3119	-28.5356	-16.6249	-18.5055	-21.013	-21.6399	-27.2818	-27.2818	-28.5356	-19.4458	-18.3264	-13.6702	-13.6702	-13.6702	-13.6702	-13.6702	-13.6702	-13.6702	-13.6702	-13.6702	-12.0862	-11.2942	-12.0862	-14.8582	-11.0962	-6.37234	-0.793651	-0.793651	-0.793651	-0.793651
2907	-9.69037	4.6445	4.6445	-1.08945	3.21101	-2.52294	0.344037	-5.38991	-6.82339	-2.52294	3.21101	-1.08945	-2.52294	-3.95642	-1.08945	-33.3416	-17.2942	-17.2942	-25.9351	-20.9974	-23.4662	-30.2555	529.552	-41.9825	-28.4039	-16.0597	-39.5136	-32.1071	-38.2792	-22.2318	-20.8987	-20.8987	-20.8987	-20.8987	-20.8987	5.25054	-5.86287	8.19233	1.98189	4.92368	-4.55541	5.25054	-9.13152	-8.47779	-3.90168	1.96538	1.96538	1.96538	1.96538
2908	27.2517	27.2517	18.9886	18.9886	22.2938	22.2938	23.9465	20.6412	20.6412	20.6412	22.2938	22.2938	28.9043	28.9043	7.42026	-18.8331	-18.8331	-12.9514	-12.9514	-7.06976	-7.06976	-29.4201	-21.1857	-21.1857	-21.1857	-41.1834	-41.1834	-30.5964	-30.5964	-35.3017	-0.395318	-0.395318	-0.395318	-0.395318	-0.395318	-0.395318	-11.6348	-17.0607	-17.0607	-17.0607	9.29385	9.29385	19.3706	-5.43369	11.3609	2.55358	2.55358	2.55358	2.55358
2909																															-9.59063	-8.14408	-0.911326	-8.14408	-7.4208	4.1516	-0.188051	-1.6346	-2.35788	15.724	-8.14408	-1.6346	-2.35788	-10.3139	7.76797	-0.761828	-0.761828	0.240577	0.240577
2910	48.6463	48.6463	48.6463	48.6463	48.6463	48.6463	48.6463	48.6463	48.6463	48.6463	48.6463	48.6463	48.6463	48.6463	48.6463																-13.1348	-13.1348	-13.1348	-8.36197	-8.36197	-7.40741	-7.40741	-3.58916	1.18366	1.18366	-1.68003	-1.68003	-10.2711	-10.2711	-10.2711	2.87634	2.87634	2.87634	4.97586
2911	-5.79108	-5.79108	-5.79108	-5.79108	-5.79108	-5.79108	-5.79108	-5.79108	-5.79108	-5.79108	-5.79108	-5.79108	-5.79108	-5.79108	-5.79108	-16.318	-16.318	-16.318	-16.318	-16.318	-16.318	-16.318	-16.318	-16.318	-16.318	-16.318	-16.318	-16.318	-16.318	-16.318	-6.45627	-6.45627	-6.45627	-6.45627	-6.45627	7.53158	7.53158	-1.21082	-1.21082	4.03462	4.03462	7.09446	7.09446	7.09446	-0.336583	1.25557	1.25557	1.25557	1.25557
2914	11.0131	11.0131	11.0131	11.0131	11.0131	11.0131	11.0131	11.0131	11.0131	11.0131	11.0131	11.0131	11.0131	11.0131	11.0131	-55.0118	-55.0118	-55.0118	-55.0118	-55.0118	-55.0118	-55.0118	-55.0118	-55.0118	-55.0118	-55.0118	-55.0118	-55.0118	-55.0118	-55.0118	-0.061772	-0.061772	-0.061772	-0.061772	-0.061772	-0.061772	-0.061772	-0.061772	-0.723615	-3.70191	-3.70191	0.600071	-5.35651	-2.0473	-2.0473	1.04242	1.04242	1.04242	1.04242
2915	-1.03037	-1.03037	-1.03037	-1.03037	-1.03037	-1.03037	-1.03037	-1.03037	-1.03037	-1.03037	-1.03037	-1.03037	-1.03037	-1.03037	-1.03037	-6.85353	-6.85353	-6.85353	-6.85353	-6.85353	-6.85353	-6.85353	-6.85353	-6.85353	-6.85353	-6.85353	-6.85353	-6.85353	-6.85353	-6.85353	-7.87655	-7.87655	-7.87655	-7.87655	-7.87655	-7.87655	-7.87655	-7.87655	-7.87655	-7.87655	-7.87655	-7.87655	-7.87655	-7.87655	-7.87655	2.61194	2.61194	2.61194	2.61194
2917	6.73537	-25.1626	-49.6994	-1.85253	-6.75991	-6.75991	-9.21359	-9.21359	0.601153	-5.53306	-4.30622	-10.4404	-15.3478	-12.8941	-12.8941	-17.5915	-15.3939	-13.1964	-21.9866	-14.2951	-30.7768	-6.60367	-6.60367	-8.80123	-8.80123	-4.40611	-26.3817	-37.3695	-67.0366	-23.0854	-9.8655	-17.6114	-19.0198	2.10549	-18.3156	4.92219	-9.8655	-9.8655	-11.978	-12.6822	-13.3864	0.697134	-13.3864	5.62636	2.10549
2919	-13.5546	-23.9281	-19.3177	-17.0124	-12.402	-12.402	-20.4703	-25.0807	-29.6911	-18.1651	-18.1651	-23.9281	-17.0124	-21.6229	-21.6229	-2.4214	-9.64944	-3.62607	6.01132	-10.8541	-10.8541	-0.0120467	-7.24009	-27.7196	3.60198	-0.0120467	-4.83074	-1.21672	-15.6728	-15.6728	8.08362	1.61155	1.61155	-2.9189	0.964339	3.55317	-0.977283	-4.86053	-0.977283	-2.2717	6.142	-6.15494	-0.330076	-5.50773	-5.50773	-8.58138	-8.58138	-8.58138	-8.58138
2922	2.03439	2.03439	0.774706	4.55376	4.55376	5.81344	5.81344	-3.00435	-3.00435	0.774706	0.774706	-9.30277	-9.30277	-6.7834	-6.7834																-21.4229	-21.4229	-21.4229	-21.4229	-21.4229	-21.4229	-21.4229	-21.4229	-23.8284	-27.8374	-27.8374	-27.0356	-27.0356	-29.441	-31.0446	0.240577	0.240577	0.240577	0.240577
2924																															13.528	12.605	4.29806	6.14405	3.37507	7.06704	-8.62382	-13.7003	-8.62382	-13.5464	-7.70083	-6.77784	3.37507	-4.93185	0.606098	0.395497	-0.618599	-0.618599	-0.618599
2925	-0.871646	-0.871646	-0.871646	-0.871646	-0.871646	-0.871646	-0.871646	-0.871646	-0.871646	-0.871646	-0.871646	-0.871646	-0.871646	-0.871646	-0.871646	-17.2518	-17.2518	-17.2518	-17.2518	-17.2518	-17.2518	-17.2518	-17.2518	-17.2518	-17.2518	-17.2518	-17.2518	-17.2518	-17.2518	-17.2518	18.0725	39.3469	39.3469	24.4548	22.3274	1.05308	1.05308	34.5602	34.5602	20.2	20.2	14.8814	25.5186	25.5186	25.5186	5.38344	5.38344	5.38344	2.20924
2926	1.43843	1.43843	1.43843	1.43843	1.43843	1.43843	1.43843	1.43843	1.43843	1.43843	1.43843	1.43843	1.43843	1.43843	1.43843	-15.7996	-15.7996	-15.7996	-15.7996	-15.7996	-15.7996	-15.7996	-15.7996	-15.7996	-15.7996	-15.7996	-15.7996	-15.7996	-15.7996	-15.7996	7.53079	7.53079	7.53079	7.53079	7.53079	7.53079	8.25735	7.53079	10.437	-2.64104	14.0698	3.17143	8.25735	11.1636	10.437	-0.517714	-0.517714	-0.517714	-0.517714
2930	-5.01187	-3.76203	-2.51219	-5.01187	-12.5109	-11.2611	-11.2611	-11.2611	-11.2611	-11.2611	-11.2611	-10.0112	-10.0112	-5.01187	-5.01187	-42.8632	-36.5147	-35.4566	-15.3529	-22.7595	0.518464	0.518464	0.518464	0.518464	-13.2367	-13.2367	-13.2367	-13.2367	-11.1205	-11.1205	-4.51604	-6.6379	-10.8816	-3.80875	-6.6379	-3.10146	-0.979595	3.97143	-5.93061	-0.979595	1.84956	-3.10146	8.92245	-8.05248	-11.5889
2931	12.8061	7.6785	7.6785	5.11473	5.11473	5.11473	5.11473	3.83284	3.83284	5.11473	5.11473	8.96039	7.6785	6.39662	3.83284	13.7358	-2.51219	-2.51219	1.23735	1.23735	-2.51219	-2.51219	3.73703	-7.51156	-22.5097	-10.0112	-6.26172	-1.26234	4.98688	-11.2611	-19.852	-9.83354	-16.7694	-15.6134	-15.6134	-15.9988	-15.9988	-14.4575	-20.6227	-20.6227	-25.2466	-26.0173	-22.9346	-15.9988	-21.3933	-0.009999	-0.009999	-0.009999	-0.009999
2933	-6.67911	-6.67911	-6.67911	-6.67911	-6.67911	-6.67911	-6.67911	-6.67911	-6.67911	1.31982	1.31982	-8.01227	6.65245	6.65245	-6.67911	-3.23621	-3.23621	-3.23621	-3.23621	-3.23621	-3.23621	-3.23621	-3.23621	-3.23621	-13.9877	-13.9877	-4.31136	-5.38652	-5.38652	-9.68713	-1.39949	2.97392	5.757	-3.78499	0.986005	1.78117	-9.35115	2.57634	8.14249	-2.98982	-8.55598	5.757	-11.7366	3.3715	-10.9415	-0.806281	-0.275833	1.84596	2.90685
2934	-12.7547	-12.7547	-12.7547	-12.7547	-12.7547	-12.7547	-12.7547	-12.7547	-12.7547	-12.7547	-12.7547	-12.7547	-12.7547	-12.7547	-12.7547	-22.8614	-22.8614	-22.8614	-22.8614	-22.8614	-22.8614	-22.8614	-22.8614	-22.8614	-22.8614	-22.8614	-22.8614	-22.8614	-22.8614	-22.8614	52.4645	52.4645	52.4645	52.4645	52.4645	33.1454	33.1454	43.066	43.066	33.6675	43.066	69.1729	69.1729	40.9774	33.6675	-7.2706	-7.2706	-7.2706	-7.2706
2935	-9.85337	-9.85337	-9.85337	-9.85337	-9.85337	-9.85337	-9.85337	-9.85337	-9.85337	-9.85337	-9.85337	-9.85337	-9.85337	-9.85337	-9.85337	0.518464	0.518464	0.518464	0.518464	0.518464	0.518464	0.518464	0.518464	0.518464	0.518464	0.518464	0.518464	0.518464	0.518464	0.518464	8.1561	8.1561	8.1561	8.1561	8.1561	8.1561	8.1561	8.1561	3.31329	11.3846	11.3846	11.3846	11.3846	33.9844	33.9844	-0.595756	-0.595756	-0.595756	-0.595756
2936	-11.2946	-11.2946	-11.2946	-11.2946	-11.2946	-11.2946	-11.2946	-11.2946	-11.2946	-11.2946	-11.2946	-11.2946	-11.2946	-11.2946	-11.2946	-30.1611	-30.1611	-30.1611	-30.1611	-30.1611	-30.1611	-30.1611	-30.1611	-30.1611	-30.1611	-30.1611	-30.1611	-30.1611	-30.1611	-30.1611	-14.3644	-14.3644	-14.3644	-14.3644	-14.3644	-0.7714	-18.4422	-23.1998	-21.8405	-16.4033	8.06402	-11.6458	-7.56788	10.103	-6.88823	-0.769542	-0.769542	-0.769542	-0.769542
2937	-4.4737	-4.4737	-4.4737	-4.4737	-4.4737	-4.4737	-4.4737	-4.4737	-4.4737	-4.4737	-4.4737	-4.4737	-4.4737	-4.4737	-4.4737	-6.46368	-6.46368	-6.46368	-6.46368	-6.46368	-6.46368	-6.46368	-6.46368	-6.46368	-6.46368	-6.46368	-6.46368	-6.46368	-6.46368	-6.46368	2.23006	2.23006	2.23006	2.23006	2.23006	2.23006	-0.0316642	-0.0316642	-0.48401	-0.48401	-0.48401	-0.48401	0.420681	0.420681	3.13475	-0.397482	-0.397482	-0.397482	-0.397482
2938	-2.93147	-2.93147	-2.93147	-2.93147	-2.93147	-2.93147	-2.93147	-2.93147	-2.93147	-2.93147	-2.93147	-2.93147	-2.93147	-2.93147	-2.93147	4.78519	4.78519	4.78519	4.78519	4.78519	4.78519	4.78519	4.78519	4.78519	4.78519	4.78519	4.78519	4.78519	4.78519	4.78519	-4.14454	-6.90297	-8.9718	-8.9718	-8.9718	-6.21336	-6.21336	-6.21336	-8.28219	-8.28219	-8.28219	-13.4542	-15.1783	-13.799	-15.8679	-5.466	-5.466	-1.83008	-1.83008
2939	-12.2528	-16.0679	-17.3396	-17.3396	-17.3396	-10.9811	-16.0679	-10.9811	-12.2528	-5.89432	-13.5245	-17.3396	-16.0679	-12.2528	-18.6113	-17.9034	-5.27313	-6.85191	-6.85191	-6.85191	-20.0084	-10.5357	-12.6408	-14.7458	-8.43069	-4.22061	-3.16809	-10.5357	-0.0105252	-15.7983	-14.8297	-14.8297	-14.8297	-14.8297	-14.8297	-14.8297	-11.4896	-14.4122	-14.8297	-19.0047	-24.8497	-23.1797	-24.0147	-12.3246	-18.5872	-3.2843	-3.2843	-3.2843	-3.2843
2940	-29.0261	-0.298541	8.15074	8.15074	8.15074	8.15074	-22.2667	-22.2667	-22.2667	-22.2667	-66.2029	-16.3522	-16.3522	-16.3522	-40.8551	-3.15638	16.571	4.01722	4.01722	4.01722	4.01722	-13.9168	-13.9168	-13.9168	-13.9168	-51.5782	-13.9168	-13.9168	-13.9168	-29.1607	-9.34727	-20.8016	-16.8744	-16.8744	-16.8744	-16.8744	-17.5289	-17.5289	-17.5289	-17.5289	10.616	-10.3291	-10.3291	-10.3291	0.470718	2.27781	21.4549	17.6195	17.6195
2941	16.232	16.232	16.232	16.232	16.232	16.232	9.29278	24.906	19.7016	19.7016	5.82317	23.1712	16.232	-4.58567	16.232	-15.68	-15.68	-15.68	-15.68	-15.68	-15.68	-6.19401	-5.14001	-6.19401	-6.19401	-5.14001	0.129993	0.129993	-11.464	0.129993	2.64937	2.64937	2.64937	2.64937	2.64937	2.64937	2.64937	2.64937	2.64937	12.7697	15.6613	-6.02523	-8.19388	5.5409	-15.4227	0.565469	0.565469	0.565469	0.565469
2942	6.96016	6.96016	6.96016	6.96016	6.96016	6.96016	6.96016	6.96016	6.96016	6.96016	6.96016	6.96016	6.96016	6.96016	6.96016	-26.9274	-26.9274	-26.9274	-26.9274	-26.9274	-26.9274	-26.9274	-26.9274	-26.9274	-26.9274	-26.9274	-26.9274	-26.9274	-26.9274	-26.9274	20.7684	20.7684	20.7684	20.7684	20.7684	20.7684	20.7684	20.7684	6.17891	6.17891	6.17891	7.79996	7.79996	7.79996	29.2789	-3.10534	-3.10534	-3.10534	-3.10534
2944	-9.74167	-9.74167	-9.74167	-9.74167	-9.74167	-9.74167	1.15157	1.15157	-9.74167	5.82011	-6.62932	-6.62932	-12.854	-12.854	-11.2979	-14.9944	-14.9944	-14.9944	-14.9944	-33.1104	-33.1104	3.12152	3.12152	-8.02676	-19.175	-9.42029	-9.42029	-10.8138	-10.8138	-1.05909	-3.03004	-3.03004	-3.03004	-10.2863	10.8228	10.8228	-8.30731	-8.30731	-6.98799	-7.64765	-3.03004	-5.00902	-47.2272	-5.00902	-3.6897	-0.009999	-0.009999	-0.009999	-1.0099
2947	0.747977	0.747977	0.747977	0.747977	0.747977	0.747977	0.747977	0.747977	0.747977	0.747977	0.747977	0.747977	0.747977	0.747977	0.747977																-24.6397	-24.6397	-24.6397	-24.6397	-24.6397	-18.0548	-18.0548	-7.81162	-15.8598	-15.8598	-22.4447	-22.4447	-18.7864	-18.7864	-20.2497	-0.010203	-0.010203	-0.010203	-0.010203
2948	8.75285	8.75285	8.75285	8.75285	8.75285	8.75285	8.75285	8.75285	8.75285	8.75285	8.75285	8.75285	8.75285	8.75285	8.75285	-22.0161	-22.0161	-22.0161	-22.0161	-22.0161	-22.0161	-22.0161	-22.0161	-22.0161	-22.0161	-22.0161	-22.0161	-22.0161	-22.0161	-22.0161	-9.88275	-9.88275	-9.88275	-9.88275	-9.88275	-9.88275	-9.88275	-12.4213	-8.6135	-14.0078	-14.6425	-13.0559	-11.4693	-14.3252	-14.3252	0.955471	0.955471	0.955471	0.955471
2949	10.9906	8.43911	8.43911	8.43911	12.2664	9.71487	9.71487	9.71487	4.61185	-26.0063	4.61185	7.16336	9.71487	8.43911	8.43911	-11.5375	-21.5051	-14.0294	-7.79965	-6.5537	-21.5051	-47.6701	-19.0132	-28.9808	-32.7187	-17.7673	-5.30775	-12.7835	-5.30775	-15.2754	-7.382	-11.4984	-3.26564	-3.9517	2.90889	-12.1844	7.02525	-5.32382	-4.63776	2.90889	-4.63776	-8.06806	-5.32382	-1.89352	-7.382	-1.88916	-1.88916	-1.88916	-1.88916
2950	23.5571	23.5571	23.5571	46.3177	18.6799	41.4404	49.5692	8.92538	17.0541	17.0541	20.3056	20.3056	20.3056	17.0541	17.0541	-11.4851	-11.4851	-11.4851	-22.4129	-22.4129	-32.2478	-32.2478	-32.2478	-26.784	-26.784	-14.7634	-14.7634	-14.7634	-14.7634	-15.8562	5.6338	12.8566	9.69664	9.24521	2.02239	20.9823	3.8281	-7.90899	-13.3261	-11.5204	-2.49187	-1.58902	9.24521	8.34236	10.1481	-0.0101	-0.0101	0.4949	-0.0101
2951																															-18.0818	-18.0818	-18.0818	-18.0818	-18.0818	-18.0818	-18.0818	-18.0818	-18.0818	-18.0818	-18.0818	-18.0818	-18.0818	-18.0818	-18.0818	-0.270102	-0.270102	-0.270102	-0.270102
2953	-8.95493	-8.95493	-8.95493	-8.95493	-8.95493	-8.95493	-8.95493	-8.95493	-8.95493	-8.95493	-8.95493	-8.95493	-8.95493	-8.95493	-8.95493	-0.158572	-0.158572	-0.158572	-0.158572	-0.158572	-0.158572	-0.158572	-0.158572	-0.158572	-0.158572	-0.158572	-0.158572	-0.158572	-0.158572	-0.158572	14.7833	14.7833	14.7833	14.7833	14.7833	14.7833	14.7833	14.7833	24.1837	24.1837	24.6784	17.7518	6.37245	3.89867	29.626	-3.51482	-3.51482	-3.51482	-3.51482
2955	5.52371	5.52371	5.52371	5.52371	13.3403	13.3403	13.3403	13.3403	4.22095	4.22095	15.9458	15.9458	6.82647	6.82647	2.91819	-19.5146	-19.5146	-23.2293	-23.2293	5.25012	5.25012	11.4413	11.4413	-12.0852	-12.0852	-8.37048	-8.37048	-0.94106	-0.94106	-18.2764	4.19468	4.19468	-13.9554	-13.9554	-10.9304	-10.9304	3.85856	3.85856	-9.2498	-9.2498	-10.5942	-10.5942	-12.6109	-12.6109	0.161334	0.245499	0.245499	0.245499	0.245499
2956																															9.58154	14.3757	17.8002	12.3211	14.3757	8.89665	13.6908	13.6908	7.52688	6.15711	8.89665	7.52688	11.6362	17.1153	12.3211	4.88704	4.88704	4.88704	4.88704
2957	-30.1676	-30.1676	-30.1676	-30.1676	-30.1676	-30.1676	-30.1676	-30.1676	-30.1676	-30.1676	-30.1676	-30.1676	-30.1676	-30.1676	-30.1676	-10.8138	-10.8138	-10.8138	-10.8138	-10.8138	-10.8138	-10.8138	-10.8138	-10.8138	-10.8138	-10.8138	-10.8138	-10.8138	-10.8138	-10.8138	-26.7409	-26.7409	-26.7409	-26.7409	-26.7409	-26.7409	-22.4996	-28.2832	-29.0543	-25.1986	-25.1986	-25.1986	-19.8005	-18.2582	-19.8005	-0.853202	-0.853202	-0.853202	-0.853202
2958	2.07497	2.07497	-19.6787	-19.6787	-1.27175	-1.27175	2.07497	-4.61847	-4.61847	-4.61847	-4.61847	-4.61847	-7.96519	-7.96519	-4.61847	-6.81421	-2.93147	18.4236	-4.87284	14.5409	-2.93147	-14.5797	-18.4624	32.0132	0.951272	10.6581	4.83401	-0.990099	18.4236	-6.81421	3.72265	5.14351	3.01222	0.880932	4.43308	5.14351	3.01222	5.14351	5.85394	5.14351	5.49872	2.30179	1.59136	-1.96078	3.01222	-0.0103082	-0.0103082	-0.0103082	-0.0103082
2959	-13.1216	-16.1174	-16.1174	-1.13841	-1.32564	-8.62792	-1.13841	4.85321	-4.13421	-2.63631	-2.63631	3.3553	-10.1258	-9.37687	-16.8664	-33.4485	-18.0905	-32.1687	-22.25	-23.2098	-34.7284	-28.3292	-20.6502	-18.7304	-30.8888	-35.3683	-34.7284	-38.5679	-46.8868	-55.8457	16.2791	16.2791	16.2791	16.2791	16.2791	16.2791	16.2791	16.2791	16.2791	7.87335	9.62454	7.87335	3.32026	8.51995	11.1602	2.50978	2.50978	2.50978	2.50978
2960	-0.198136	-0.198136	-0.198136	-0.198136	-0.198136	-0.198136	-0.198136	-0.198136	-0.198136	2.73721	2.73721	-4.60116	-4.60116	-4.60116	-1.66581	-14.8253	-14.8253	-14.8253	-14.8253	-14.8253	-14.8253	-14.8253	-14.8253	-14.8253	-12.3565	-12.3565	4.92532	4.92532	4.92532	-32.1071	-2.76533	-2.76533	-2.76533	-2.76533	-2.76533	-2.76533	-2.76533	-2.76533	-2.76533	-0.696504	-0.696504	14.4749	14.4749	-4.14454	6.19957	1.75355	1.75355	1.75355	1.75355
2961	-15.7121	-15.7121	-15.7121	-15.7121	-15.7121	-15.7121	-15.7121	-15.7121	-15.7121	-15.7121	-15.7121	-15.7121	-15.7121	-15.7121	-15.7121	-27.069	-27.069	-27.069	-27.069	-27.069	-27.069	-27.069	-27.069	-27.069	-27.069	-27.069	-27.069	-27.069	-27.069	-27.069	-15.3964	-15.3964	-15.3964	-15.3964	-15.3964	-15.3964	-15.3964	-12.479	-12.479	-12.1144	-16.8551	-14.6671	-14.6671	-11.7497	1.37846	3.43639	3.43639	3.43639	3.43639
[truncated: 94 more columns]
